# Supplementary material for: (E)-1-(4-Bromo­phen­yl)-2-(4-tert-butyl­phen­yl)-1-phenyl­ethene
Source: Acta Crystallogr Sect E Struct Rep Online. 2008 Jan 16;64(Pt 2):o457. doi: 10.1107/S1600536808000998 (PMC2960472; doi:10.1107/S1600536808000998)
Supplement: Supplementary file 1 [file e-64-0o457-sup1.cif]

##############################################################################
###                                                                        ###
###        Electronic paper (Acta Crystallographica Section E)             ###
###                                                                        ###
##############################################################################
#                                                                            #
# This CIF contains the data in a paper accepted for publication in Acta     #
# Crystallographica Section E. It conforms to the requirements of Notes      #
# for Authors for Section E, and has been peer reviewed under the auspices   #
# of the IUCr Commission on Journals.                                        #
#                                                                            #
# Full details of the Crystallographic Information File format               #
# are given in the paper "The Crystallographic Information File (CIF):       #
# a New Standard Archive File for Crystallography" by S. R. Hall, F. H.      #
# Allen and I. D. Brown [Acta Cryst. (1991), A47, 655-685].                  #
#                                                                            #
# The current version of the core CIF dictionary is obtainable from          #
# ftp://ftp.iucr.org/pub/cif_core.dic. The current version number is 2.1.    #
#                                                                            #
# Software is freely available for graphical display of the structure(s) in  #
# this CIF.  For information consult the CIF home page http://www.iucr.org/  #
# cif/home.html                                                              #
#                                                                            #
##############################################################################
                                             
data_global
_audit_creation_method     'form.cif (version 2.0)'
_journal_data_validation_number     ?
_journal_date_recd_electronic     2007-12-11
_journal_date_accepted     2008-01-10
_journal_name_full     'Acta Crystallographica, Section E'
_journal_year     2008
_journal_volume     64
_journal_issue      2
_journal_page_first     o457
_journal_page_last     o457
_journal_paper_category     QO
_journal_coeditor_code     TK2234
_publ_contact_author_name     'Kwangyong Park'
_publ_contact_author_address
;
School of Chemical Engineering and Materials Science, Chung-Ang University,
 Seoul, 156-756, South Korea
;
_publ_contact_author_email     'kypark@cau.ac.kr'
_publ_contact_author_fax     '+82-2-815-5476'
_publ_contact_author_phone     '+82-2-820-5330'
_publ_section_title
;
(<i>E</i>)-1-(4-Bromophenyl)-2-(4-<i>tert</i>-butylphenyl)-1-phenylethene
;
loop_
    _publ_author_name
    _publ_author_footnote
    _publ_author_address
    'Kim, Chul-Bae' .
;
School of Chemical Engineering and Materials Science, Chung-Ang University,
Seoul 156-756, South Korea
;
    'Cho, Chul-Hee' .
;
School of Chemical Engineering and Materials Science, Chung-Ang University,
Seoul 156-756, South Korea
;
    'Chai, Kyu Yun' .
;
Department of Bionanochemistry, Wonkwang University, Iksan, Chonbuk 570-749,
South Korea
;
    'Park, Kwangyong' .
;
School of Chemical Engineering and Materials Science, Chung-Ang University,
Seoul 156-756, South Korea
;
data_I
_audit_creation_method     SHELXL-97
_chemical_name_systematic
;
(E)-1-(4-Bromophenyl)-2-(4-tert-butylphenyl)-1-phenylethene
;
_chemical_name_common     ?
_chemical_formula_moiety     'C24 H23 Br'
_chemical_formula_sum     'C24 H23 Br'
_chemical_formula_iupac     'C24 H23 Br'
_chemical_formula_weight     391.33
_chemical_melting_point     ?
_symmetry_cell_setting     Triclinic
_symmetry_space_group_name_H-M     'P -1'
_symmetry_space_group_name_Hall     '-P 1'
loop_
    _symmetry_equiv_pos_as_xyz
    'x, y, z'
    '-x, -y, -z'
_cell_length_a     8.2950(4)
_cell_length_b     10.8173(5)
_cell_length_c     13.0447(6)
_cell_angle_alpha     112.415(3)
_cell_angle_beta     94.570(3)
_cell_angle_gamma     105.402(3)
_cell_volume     1021.47(8)
_cell_formula_units_Z     2
_cell_measurement_reflns_used     17917
_cell_measurement_theta_min     1.7
_cell_measurement_theta_max     26.2
_cell_measurement_temperature     296(2)
_exptl_crystal_description     plate
_exptl_crystal_colour     colourless
_exptl_crystal_size_max     0.45
_exptl_crystal_size_mid     0.40
_exptl_crystal_size_min     0.04
_exptl_crystal_density_diffrn     1.272
_exptl_crystal_density_meas     ?
_exptl_crystal_density_method     'not measured'
_exptl_crystal_F_000     404
_exptl_absorpt_coefficient_mu     2.015
_exptl_absorpt_correction_type     multi-scan
_exptl_absorpt_process_details     '(SADABS; Sheldrick, 1996)'
_exptl_absorpt_correction_T_min     0.413
_exptl_absorpt_correction_T_max     0.923
_exptl_special_details
;
;
_diffrn_ambient_temperature     293(2)
_diffrn_radiation_type     MoK\a
_diffrn_radiation_wavelength     0.71073
_diffrn_radiation_source     'fine-focus sealed tube'
_diffrn_radiation_monochromator     graphite
_diffrn_measurement_device     'Bruker SMART CCD area-detector'
_diffrn_measurement_method     \w
_diffrn_detector_area_resol_mean     ?
_diffrn_reflns_number     17917
_diffrn_reflns_av_R_equivalents     0.052
_diffrn_reflns_av_sigmaI/netI     0.050
_diffrn_reflns_theta_min     1.7
_diffrn_reflns_theta_max     26.2
_diffrn_reflns_theta_full     26.2
_diffrn_measured_fraction_theta_max     0.990
_diffrn_measured_fraction_theta_full     0.990
_diffrn_reflns_limit_h_min     -10
_diffrn_reflns_limit_h_max     10
_diffrn_reflns_limit_k_min     -13
_diffrn_reflns_limit_k_max     13
_diffrn_reflns_limit_l_min     -16
_diffrn_reflns_limit_l_max     16
_diffrn_standards_number     ?
_diffrn_standards_interval_count     ?
_diffrn_standards_interval_time     ?
_diffrn_standards_decay_%     ?
_refine_special_details
;
Refinement of F^2^ against ALL reflections. The weighted R-factor wR and
goodness of fit S are based on F^2^, conventional R-factors R are based on
F, with F set to zero for negative F^2^. The threshold expression of F^2^
> 2\s(F^2^) is used only for calculating R-factors(gt) etc. and is not
relevant to the choice of reflections for refinement. R-factors based on
F^2^ are statistically about twice as large as those based on F, and R-
factors based on ALL data will be even larger.
;
_reflns_number_total     4046
_reflns_number_gt     2070
_reflns_threshold_expression     I>2\s(I)
_refine_ls_structure_factor_coef     Fsqd
_refine_ls_matrix_type     full
_refine_ls_R_factor_all     0.116
_refine_ls_R_factor_gt     0.051
_refine_ls_wR_factor_gt     0.135
_refine_ls_wR_factor_ref     0.177
_refine_ls_goodness_of_fit_ref     1.03
_refine_ls_restrained_S_all     1.03
_refine_ls_number_reflns     4046
_refine_ls_number_parameters     261
_refine_ls_number_restraints     9
_refine_ls_hydrogen_treatment     constr
_refine_ls_weighting_scheme     calc
_refine_ls_weighting_details
         'calc w=1/[\s^2^(Fo^2^)+(0.0939P)^2^+0.1263P] where P=(Fo^2^+2Fc^2^)/3'
_atom_sites_solution_hydrogens     geom
_atom_sites_solution_primary     direct
_atom_sites_solution_secondary     difmap
_refine_ls_shift/su_max     0.019
_refine_ls_shift/su_mean     0.001
_refine_diff_density_max     0.47
_refine_diff_density_min     -0.40
_refine_ls_extinction_method     'SHELXL97 (Sheldrick, 1997)'
_refine_ls_extinction_coef     0.025(6)
_refine_ls_extinction_expression
                                  'Fc^*^=kFc[1+0.001xFc^2^\l^3^/sin(2\q)]^-1/4^'
loop_
    _atom_type_symbol
    _atom_type_description
    _atom_type_scat_dispersion_real
    _atom_type_scat_dispersion_imag
    _atom_type_scat_source
    'C' 'C' 0.0033 0.0016
                         'International Tables Vol C Tables 4.2.6.8 and 6.1.1.4'
    'H' 'H' 0.0000 0.0000
                         'International Tables Vol C Tables 4.2.6.8 and 6.1.1.4'
    'Br' 'Br' -0.2901 2.4595
                         'International Tables Vol C Tables 4.2.6.8 and 6.1.1.4'
_computing_data_collection     'SMART (Bruker, 1998)'
_computing_cell_refinement     'SMART (Bruker, 1998)'
_computing_data_reduction     'SAINT (Bruker, 1998)'
_computing_structure_solution     'SHELXS97 (Sheldrick, 2008)'
_computing_structure_refinement     'SHELXL97 (Sheldrick, 2008)'
_computing_molecular_graphics     'ORTEP-3 (Farrugia, 1997)'
_computing_publication_material     'SHELXTL (Sheldrick, 2008)'
loop_
    _atom_site_type_symbol
    _atom_site_label
    _atom_site_fract_x
    _atom_site_fract_y
    _atom_site_fract_z
    _atom_site_U_iso_or_equiv
    _atom_site_adp_type
    _atom_site_calc_flag
    _atom_site_refinement_flags
    _atom_site_occupancy
    _atom_site_disorder_assembly
    _atom_site_disorder_group
    Br Br1 -0.32899(6) -0.30686(6) 0.89730(5) 0.1269(4) Uani d . 1 . .
    C C1 -0.1190(5) -0.2364(4) 0.8586(4) 0.0756(11) Uani d . 1 . .
    C C2 0.0276(6) -0.1682(5) 0.9382(4) 0.0869(12) Uani d . 1 . .
    H H2 0.0260 -0.1546 1.0129 0.104 Uiso calc R 1 . .
    C C3 0.1792(5) -0.1190(4) 0.9077(3) 0.0774(11) Uani d . 1 . .
    H H3 0.2794 -0.0724 0.9626 0.093 Uiso calc R 1 . .
    C C4 0.1849(4) -0.1378(3) 0.7971(3) 0.0602(9) Uani d . 1 . .
    C C5 0.0313(5) -0.2095(4) 0.7184(3) 0.0714(10) Uani d . 1 . .
    H H5 0.0311 -0.2254 0.6431 0.086 Uiso calc R 1 . .
    C C6 -0.1190(5) -0.2572(4) 0.7485(4) 0.0769(11) Uani d . 1 . .
    H H6 -0.2203 -0.3033 0.6946 0.092 Uiso calc R 1 . .
    C C7 0.3451(4) -0.0855(4) 0.7616(3) 0.0605(9) Uani d . 1 . .
    C C8 0.4655(4) 0.0381(4) 0.8294(3) 0.0653(9) Uani d . 1 . .
    H H8 0.4399 0.0874 0.8985 0.078 Uiso calc R 1 . .
    C C9 0.6311(4) 0.1058(4) 0.8099(3) 0.0609(9) Uani d . 1 . .
    C C10 0.6965(5) 0.2522(4) 0.8553(3) 0.0676(10) Uani d . 1 . .
    H H10 0.6358 0.3055 0.8994 0.081 Uiso calc R 1 . .
    C C11 0.8495(5) 0.3203(4) 0.8364(3) 0.0719(10) Uani d . 1 . .
    H H11 0.8878 0.4184 0.8671 0.086 Uiso calc R 1 . .
    C C12 0.9472(5) 0.2481(4) 0.7737(3) 0.0684(10) Uani d . 1 A .
    C C13 0.8849(5) 0.1029(4) 0.7326(4) 0.0791(11) Uani d . 1 . .
    H H13 0.9493 0.0503 0.6921 0.095 Uiso calc R 1 . .
    C C14 0.7309(5) 0.0323(4) 0.7489(4) 0.0743(10) Uani d . 1 . .
    H H14 0.6937 -0.0658 0.7186 0.089 Uiso calc R 1 . .
    C C15 1.1138(5) 0.3218(5) 0.7477(4) 0.0879(13) Uani d . 1 . .
    C C16 1.0931(12) 0.2913(18) 0.6235(8) 0.153(6) Uani d PD 0.791(17) A 1
    H H16A 0.9873 0.3013 0.5983 0.230 Uiso calc PR 0.791(17) A 1
    H H16B 1.0926 0.1966 0.5808 0.230 Uiso calc PR 0.791(17) A 1
    H H16C 1.1863 0.3565 0.6124 0.230 Uiso calc PR 0.791(17) A 1
    C C17 1.2556(9) 0.2679(14) 0.7758(13) 0.161(6) Uani d PD 0.791(17) A 1
    H H17A 1.2267 0.1691 0.7280 0.242 Uiso calc PR 0.791(17) A 1
    H H17B 1.2689 0.2822 0.8537 0.242 Uiso calc PR 0.791(17) A 1
    H H17C 1.3606 0.3186 0.7634 0.242 Uiso calc PR 0.791(17) A 1
    C C18 1.1673(13) 0.4847(8) 0.8113(11) 0.134(4) Uani d PD 0.791(17) A 1
    H H18A 1.2715 0.5267 0.7926 0.201 Uiso calc PR 0.791(17) A 1
    H H18B 1.1845 0.5112 0.8914 0.201 Uiso calc PR 0.791(17) A 1
    H H18C 1.0791 0.5171 0.7891 0.201 Uiso calc PR 0.791(17) A 1
    C C16A 1.189(6) 0.217(4) 0.670(4) 0.163(17) Uani d PDU 0.209(17) A 2
    H H16D 1.2495 0.2567 0.6245 0.245 Uiso calc PR 0.209(17) A 2
    H H16E 1.0985 0.1317 0.6219 0.245 Uiso calc PR 0.209(17) A 2
    H H16F 1.2659 0.1957 0.7148 0.245 Uiso calc PR 0.209(17) A 2
    C C17A 1.236(4) 0.408(6) 0.862(2) 0.21(4) Uani d PD 0.209(17) A 2
    H H17D 1.3447 0.3928 0.8562 0.308 Uiso calc PR 0.209(17) A 2
    H H17E 1.1902 0.3783 0.9175 0.308 Uiso calc PR 0.209(17) A 2
    H H17F 1.2505 0.5061 0.8849 0.308 Uiso calc PR 0.209(17) A 2
    C C18A 1.071(4) 0.400(5) 0.684(5) 0.17(2) Uani d PD 0.209(17) A 2
    H H18D 1.1707 0.4393 0.6594 0.257 Uiso calc PR 0.209(17) A 2
    H H18E 1.0335 0.4746 0.7317 0.257 Uiso calc PR 0.209(17) A 2
    H H18F 0.9820 0.3367 0.6190 0.257 Uiso calc PR 0.209(17) A 2
    C C19 0.3588(4) -0.1758(4) 0.6450(3) 0.0607(9) Uani d . 1 . .
    C C20 0.3716(5) -0.1263(4) 0.5612(3) 0.0713(10) Uani d . 1 . .
    H H20 0.3756 -0.0338 0.5782 0.086 Uiso calc R 1 . .
    C C21 0.3785(6) -0.2125(5) 0.4531(4) 0.0878(13) Uani d . 1 . .
    H H21 0.3884 -0.1777 0.3979 0.105 Uiso calc R 1 . .
    C C22 0.3709(7) -0.3473(6) 0.4275(4) 0.1020(16) Uani d . 1 . .
    H H22 0.3753 -0.4057 0.3545 0.122 Uiso calc R 1 . .
    C C23 0.3567(8) -0.3979(5) 0.5079(5) 0.1124(17) Uani d . 1 . .
    H H23 0.3514 -0.4910 0.4897 0.135 Uiso calc R 1 . .
    C C24 0.3503(6) -0.3132(4) 0.6159(4) 0.0904(13) Uani d . 1 . .
    H H24 0.3399 -0.3497 0.6700 0.108 Uiso calc R 1 . .
loop_
    _atom_site_aniso_label
    _atom_site_aniso_U_11
    _atom_site_aniso_U_22
    _atom_site_aniso_U_33
    _atom_site_aniso_U_12
    _atom_site_aniso_U_13
    _atom_site_aniso_U_23
    Br1 0.0816(4) 0.1320(6) 0.1210(5) -0.0039(3) 0.0475(3) 0.0255(4)
    C1 0.059(2) 0.070(2) 0.082(3) 0.0080(19) 0.020(2) 0.024(2)
    C2 0.081(3) 0.097(3) 0.070(2) 0.007(2) 0.023(2) 0.034(2)
    C3 0.063(2) 0.091(3) 0.065(2) 0.006(2) 0.0081(18) 0.032(2)
    C4 0.060(2) 0.061(2) 0.056(2) 0.0114(17) 0.0101(17) 0.0268(17)
    C5 0.066(2) 0.073(2) 0.061(2) 0.0054(19) 0.0054(18) 0.0265(19)
    C6 0.057(2) 0.073(2) 0.081(3) 0.0045(18) 0.0010(19) 0.026(2)
    C7 0.057(2) 0.063(2) 0.064(2) 0.0144(17) 0.0118(17) 0.0323(18)
    C8 0.059(2) 0.068(2) 0.063(2) 0.0140(18) 0.0144(17) 0.0253(18)
    C9 0.0543(19) 0.066(2) 0.058(2) 0.0129(17) 0.0073(16) 0.0268(17)
    C10 0.058(2) 0.066(2) 0.063(2) 0.0114(17) 0.0095(17) 0.0165(18)
    C11 0.062(2) 0.063(2) 0.079(2) 0.0093(18) 0.0089(19) 0.0255(19)
    C12 0.0526(19) 0.080(3) 0.075(2) 0.0156(19) 0.0096(18) 0.039(2)
    C13 0.062(2) 0.082(3) 0.099(3) 0.029(2) 0.023(2) 0.038(2)
    C14 0.065(2) 0.066(2) 0.094(3) 0.0215(19) 0.017(2) 0.035(2)
    C15 0.057(2) 0.104(3) 0.109(4) 0.013(2) 0.017(2) 0.060(3)
    C16 0.095(6) 0.243(14) 0.105(6) -0.001(7) 0.034(4) 0.089(8)
    C17 0.068(4) 0.245(13) 0.267(17) 0.064(6) 0.062(7) 0.193(13)
    C18 0.096(6) 0.115(6) 0.161(10) -0.018(5) 0.037(6) 0.059(6)
    C16A 0.160(19) 0.162(18) 0.173(19) 0.043(10) 0.041(11) 0.080(11)
    C17A 0.060(18) 0.26(7) 0.11(2) -0.07(3) 0.030(17) -0.02(3)
    C18A 0.13(3) 0.17(4) 0.24(6) 0.01(3) 0.12(4) 0.12(5)
    C19 0.062(2) 0.057(2) 0.057(2) 0.0087(16) 0.0112(16) 0.0257(17)
    C20 0.076(2) 0.064(2) 0.070(3) 0.0104(18) 0.0132(19) 0.033(2)
    C21 0.096(3) 0.091(3) 0.065(3) 0.007(2) 0.020(2) 0.036(2)
    C22 0.119(4) 0.086(4) 0.076(3) 0.015(3) 0.036(3) 0.016(3)
    C23 0.165(5) 0.072(3) 0.095(4) 0.038(3) 0.044(3) 0.027(3)
    C24 0.126(4) 0.067(3) 0.080(3) 0.024(2) 0.027(3) 0.036(2)
_geom_special_details
;
 All esds (except the esd in the dihedral angle between two l.s. planes)
 are estimated using the full covariance matrix.  The cell esds are taken
 into account individually in the estimation of esds in distances, angles
 and torsion angles; correlations between esds in cell parameters are only
 used when they are defined by crystal symmetry.  An approximate (isotropic)
 treatment of cell esds is used for estimating esds involving l.s. planes.
;
loop_
    _geom_bond_atom_site_label_1
    _geom_bond_atom_site_label_2
    _geom_bond_site_symmetry_2
    _geom_bond_distance
    _geom_bond_publ_flag
    Br1 C1 . 1.897(4) ?
    C1 C2 . 1.356(6) ?
    C1 C6 . 1.366(6) ?
    C2 C3 . 1.381(5) ?
    C2 H2 . 0.9300 ?
    C3 C4 . 1.385(5) ?
    C3 H3 . 0.9300 ?
    C4 C5 . 1.392(5) ?
    C4 C7 . 1.483(5) ?
    C5 C6 . 1.366(5) ?
    C5 H5 . 0.9300 ?
    C6 H6 . 0.9300 ?
    C7 C8 . 1.347(5) ?
    C7 C19 . 1.494(5) ?
    C8 C9 . 1.467(5) ?
    C8 H8 . 0.9300 ?
    C9 C14 . 1.387(5) ?
    C9 C10 . 1.389(5) ?
    C10 C11 . 1.381(5) ?
    C10 H10 . 0.9300 ?
    C11 C12 . 1.375(6) ?
    C11 H11 . 0.9300 ?
    C12 C13 . 1.380(5) ?
    C12 C15 . 1.535(6) ?
    C13 C14 . 1.382(5) ?
    C13 H13 . 0.9300 ?
    C14 H14 . 0.9300 ?
    C15 C18A . 1.48(4) ?
    C15 C16 . 1.510(9) ?
    C15 C16A . 1.52(3) ?
    C15 C17 . 1.522(8) ?
    C15 C17A . 1.52(3) ?
    C15 C18 . 1.550(10) ?
    C16 H16A . 0.9600 ?
    C16 H16B . 0.9600 ?
    C16 H16C . 0.9600 ?
    C17 H17A . 0.9600 ?
    C17 H17B . 0.9600 ?
    C17 H17C . 0.9600 ?
    C18 H18A . 0.9600 ?
    C18 H18B . 0.9600 ?
    C18 H18C . 0.9600 ?
    C16A H16D . 0.9600 ?
    C16A H16E . 0.9600 ?
    C16A H16F . 0.9600 ?
    C17A H17D . 0.9600 ?
    C17A H17E . 0.9600 ?
    C17A H17F . 0.9600 ?
    C18A H18D . 0.9600 ?
    C18A H18E . 0.9600 ?
    C18A H18F . 0.9600 ?
    C19 C24 . 1.366(5) ?
    C19 C20 . 1.389(5) ?
    C20 C21 . 1.378(6) ?
    C20 H20 . 0.9300 ?
    C21 C22 . 1.349(6) ?
    C21 H21 . 0.9300 ?
    C22 C23 . 1.356(7) ?
    C22 H22 . 0.9300 ?
    C23 C24 . 1.372(6) ?
    C23 H23 . 0.9300 ?
    C24 H24 . 0.9300 ?
loop_
    _geom_angle_atom_site_label_1
    _geom_angle_atom_site_label_2
    _geom_angle_atom_site_label_3
    _geom_angle_site_symmetry_1
    _geom_angle_site_symmetry_3
    _geom_angle
    _geom_angle_publ_flag
    C2 C1 C6 . . 120.9(4) ?
    C2 C1 Br1 . . 120.7(3) ?
    C6 C1 Br1 . . 118.4(3) ?
    C1 C2 C3 . . 119.6(4) ?
    C1 C2 H2 . . 120.2 ?
    C3 C2 H2 . . 120.2 ?
    C2 C3 C4 . . 121.3(4) ?
    C2 C3 H3 . . 119.4 ?
    C4 C3 H3 . . 119.4 ?
    C3 C4 C5 . . 116.9(3) ?
    C3 C4 C7 . . 122.8(3) ?
    C5 C4 C7 . . 120.4(3) ?
    C6 C5 C4 . . 121.9(4) ?
    C6 C5 H5 . . 119.0 ?
    C4 C5 H5 . . 119.0 ?
    C1 C6 C5 . . 119.3(3) ?
    C1 C6 H6 . . 120.3 ?
    C5 C6 H6 . . 120.3 ?
    C8 C7 C4 . . 121.3(3) ?
    C8 C7 C19 . . 123.2(3) ?
    C4 C7 C19 . . 115.4(3) ?
    C7 C8 C9 . . 129.2(3) ?
    C7 C8 H8 . . 115.4 ?
    C9 C8 H8 . . 115.4 ?
    C14 C9 C10 . . 116.5(3) ?
    C14 C9 C8 . . 123.9(3) ?
    C10 C9 C8 . . 119.6(3) ?
    C11 C10 C9 . . 121.5(4) ?
    C11 C10 H10 . . 119.2 ?
    C9 C10 H10 . . 119.2 ?
    C12 C11 C10 . . 122.3(4) ?
    C12 C11 H11 . . 118.8 ?
    C10 C11 H11 . . 118.8 ?
    C11 C12 C13 . . 115.9(3) ?
    C11 C12 C15 . . 123.0(4) ?
    C13 C12 C15 . . 121.1(4) ?
    C12 C13 C14 . . 122.8(4) ?
    C12 C13 H13 . . 118.6 ?
    C14 C13 H13 . . 118.6 ?
    C13 C14 C9 . . 120.9(4) ?
    C13 C14 H14 . . 119.5 ?
    C9 C14 H14 . . 119.5 ?
    C18A C15 C16 . . 48(2) ?
    C18A C15 C16A . . 106(2) ?
    C16 C15 C16A . . 59.9(18) ?
    C18A C15 C17 . . 141.0(12) ?
    C16 C15 C17 . . 107.3(7) ?
    C16A C15 C17 . . 50.0(19) ?
    C18A C15 C17A . . 117(2) ?
    C16 C15 C17A . . 143.7(14) ?
    C16A C15 C17A . . 109(2) ?
    C17 C15 C17A . . 62(2) ?
    C18A C15 C12 . . 107.4(11) ?
    C16 C15 C12 . . 111.0(4) ?
    C16A C15 C12 . . 112.0(15) ?
    C17 C15 C12 . . 110.2(4) ?
    C17A C15 C12 . . 105.1(12) ?
    C18A C15 C18 . . 63(2) ?
    C16 C15 C18 . . 105.4(7) ?
    C16A C15 C18 . . 135.9(16) ?
    C17 C15 C18 . . 110.7(6) ?
    C17A C15 C18 . . 56(2) ?
    C12 C15 C18 . . 112.1(5) ?
    C15 C16 H16A . . 109.5 ?
    C15 C16 H16B . . 109.5 ?
    C15 C16 H16C . . 109.5 ?
    C15 C17 H17A . . 109.5 ?
    C15 C17 H17B . . 109.5 ?
    C15 C17 H17C . . 109.5 ?
    C15 C18 H18A . . 109.5 ?
    C15 C18 H18B . . 109.5 ?
    C15 C18 H18C . . 109.5 ?
    C15 C16A H16D . . 109.5 ?
    C15 C16A H16E . . 109.5 ?
    H16D C16A H16E . . 109.5 ?
    C15 C16A H16F . . 109.5 ?
    H16D C16A H16F . . 109.5 ?
    H16E C16A H16F . . 109.5 ?
    C15 C17A H17D . . 109.4 ?
    C15 C17A H17E . . 109.5 ?
    H17D C17A H17E . . 109.5 ?
    C15 C17A H17F . . 109.5 ?
    H17D C17A H17F . . 109.5 ?
    H17E C17A H17F . . 109.5 ?
    C15 C18A H18D . . 109.5 ?
    C15 C18A H18E . . 109.4 ?
    H18D C18A H18E . . 109.5 ?
    C15 C18A H18F . . 109.5 ?
    H18D C18A H18F . . 109.5 ?
    H18E C18A H18F . . 109.5 ?
    C24 C19 C20 . . 117.7(4) ?
    C24 C19 C7 . . 120.6(3) ?
    C20 C19 C7 . . 121.6(3) ?
    C21 C20 C19 . . 120.9(4) ?
    C21 C20 H20 . . 119.5 ?
    C19 C20 H20 . . 119.5 ?
    C22 C21 C20 . . 119.9(4) ?
    C22 C21 H21 . . 120.1 ?
    C20 C21 H21 . . 120.1 ?
    C21 C22 C23 . . 120.1(4) ?
    C21 C22 H22 . . 120.0 ?
    C23 C22 H22 . . 120.0 ?
    C22 C23 C24 . . 120.7(5) ?
    C22 C23 H23 . . 119.7 ?
    C24 C23 H23 . . 119.7 ?
    C19 C24 C23 . . 120.8(4) ?
    C19 C24 H24 . . 119.6 ?
    C23 C24 H24 . . 119.6 ?
