# Supplementary material for: (E)-1-(4-Bromo­phen­yl)-2-(4-tert-butyl­phen­yl)-1-phenyl­ethene
Source: Acta Crystallogr Sect E Struct Rep Online. 2008 Jan 16;64(Pt 2):o457. doi: 10.1107/S1600536808000998 (PMC2960472; doi:10.1107/S1600536808000998)
Supplement: Supplementary file 2 [file e-64-0o457-Isup2.hkl]

# 
# h,k,l, Fc-squared, Fo-squared, sigma(Fo-squared) and status flag 
# 
data_I
_shelx_title ' caudt-p-1 in P-1' 
_shelx_refln_list_code          4 
_shelx_F_calc_maximum      104.51 
_exptl_crystal_F_000       404.00 
_reflns_d_resolution_high  0.8065 
 
loop_ 
 _symmetry_equiv_pos_as_xyz 
 'x, y, z' 
 '-x, -y, -z' 
 
_cell_length_a     8.2950 
_cell_length_b    10.8173 
_cell_length_c    13.0447 
_cell_angle_alpha 112.415 
_cell_angle_beta   94.570 
_cell_angle_gamma 105.402 
 
_shelx_F_squared_multiplier     1.000 
 
loop_ 
 _refln_index_h 
 _refln_index_k 
 _refln_index_l 
 _refln_F_squared_calc 
 _refln_F_squared_meas 
 _refln_F_squared_sigma 
 _refln_observed_status 
   1   0   0       52.06       50.94      3.03 o 
   2   0   0     2252.61     2746.08     46.47 o 
   3   0   0     4313.97     4678.53     77.47 o 
   4   0   0     2219.13     2371.61     35.66 o 
   5   0   0      272.44      235.08      4.95 o 
   6   0   0      494.73      459.48      8.41 o 
   7   0   0       31.33       38.25      4.09 o 
   8   0   0        0.38        4.80      4.03 o 
   9   0   0       13.19       19.69      4.32 o 
  -9   1   0       11.65       15.81      4.17 o 
  -8   1   0       28.93       39.99      3.75 o 
  -7   1   0        3.26        3.49      2.76 o 
  -6   1   0      512.77      460.23      8.34 o 
  -5   1   0        1.90        0.12      1.78 o 
  -4   1   0      599.03      551.85      9.90 o 
  -3   1   0      816.59      891.23     19.68 o 
  -2   1   0      896.52     1045.56     23.60 o 
  -1   1   0       62.19       56.88      4.09 o 
   0   1   0      335.26      302.16      9.13 o 
   1   1   0       24.75       24.33      1.20 o 
   2   1   0       38.11       34.90      1.54 o 
   3   1   0       91.85      140.50      3.04 o 
   4   1   0      125.57      109.74      3.03 o 
   5   1   0      248.69      226.01      4.94 o 
   6   1   0      210.41      191.32      4.94 o 
   7   1   0        3.70        6.03      2.83 o 
   8   1   0       96.06      102.44      5.15 o 
   9   1   0        0.03        1.02      4.17 o 
 -10   2   0        0.19       -5.30      5.30 o 
  -9   2   0       11.48       19.21      7.10 o 
  -8   2   0       28.03       36.87      3.91 o 
  -7   2   0        9.19        9.60      3.44 o 
  -6   2   0      247.85      254.10      6.12 o 
  -5   2   0      815.80      802.76     13.04 o 
  -4   2   0        0.71        3.14      1.53 o 
  -3   2   0     2649.66     2753.91     45.83 o 
  -2   2   0      451.74      435.77      7.73 o 
   0   2   0    10922.89    11224.69    443.56 o 
   1   2   0     2575.07     2602.75     44.70 o 
   2   2   0        6.17        3.44      0.98 o 
   3   2   0     1063.41     1086.31     16.72 o 
   4   2   0     1549.89     1536.42     20.07 o 
   5   2   0        4.15        7.28      1.95 o 
   6   2   0       27.05       22.59      2.78 o 
   7   2   0       46.55       58.20      3.66 o 
   8   2   0        3.56       -0.07      6.86 o 
   9   2   0        6.22        7.63      7.54 o 
 -10   3   0        2.49        6.38      5.22 o 
  -9   3   0        3.66        3.30      4.63 o 
  -8   3   0        8.98       12.88      3.44 o 
  -7   3   0       43.18       52.75      3.67 o 
  -6   3   0       79.57       75.32      4.13 o 
  -5   3   0        2.79        4.49      1.51 o 
  -4   3   0      250.50      234.47      4.20 o 
  -3   3   0      358.84      312.63      5.19 o 
  -2   3   0      394.65      376.85      7.49 o 
   0   3   0     1158.77     1013.74     32.71 o 
   1   3   0      309.98      357.68      8.81 o 
   2   3   0      833.20      829.14     11.71 o 
   3   3   0      634.31      572.16      8.01 o 
   4   3   0        0.43       -1.34      1.56 o 
   5   3   0     1291.11     1230.50     16.60 o 
   6   3   0       13.39        8.68      3.82 o 
   7   3   0        1.93        1.70      8.45 o 
   8   3   0       35.22       31.99      6.67 o 
 -10   4   0        0.82        1.06     12.15 o 
  -9   4   0        0.08        3.18     12.35 o 
  -8   4   0       22.60       34.70      6.04 o 
  -7   4   0      155.74      167.53      6.27 o 
  -6   4   0       25.87       28.53      3.18 o 
  -5   4   0      260.40      278.19      5.37 o 
  -4   4   0     1091.25     1195.11     18.09 o 
  -3   4   0       50.79       59.48      3.22 o 
  -2   4   0      414.78      415.71      6.20 o 
  -1   4   0     1283.02     1341.92     20.90 o 
   0   4   0        5.94        5.62      0.95 o 
   1   4   0      143.56      120.12      2.63 o 
   2   4   0      591.50      559.44      7.31 o 
   3   4   0       19.64       22.57      1.65 o 
   4   4   0      130.83      124.14      3.84 o 
   5   4   0       15.17       16.38      3.22 o 
   6   4   0        3.81        6.13      3.70 o 
   7   4   0       14.52       14.93      6.05 o 
   8   4   0        5.95        9.74     14.77 o 
 -10   5   0        0.27       -3.02      9.83 o 
  -9   5   0        0.32       -5.46     12.79 o 
  -8   5   0        0.80        2.26      3.41 o 
  -7   5   0        0.90       -1.84      3.24 o 
  -6   5   0       78.17       82.93      4.17 o 
  -5   5   0        2.66        3.08      2.77 o 
  -4   5   0       16.16       19.44      2.06 o 
  -3   5   0        7.54        7.14      1.28 o 
  -2   5   0      896.11      891.99     11.86 o 
  -1   5   0      283.90      265.51      4.40 o 
   0   5   0     1261.84     1310.70     17.11 o 
   1   5   0        9.99        7.31      1.45 o 
   2   5   0      142.69      141.50      3.19 o 
   3   5   0      287.54      261.79      4.69 o 
   4   5   0      561.39      570.49     14.82 o 
   5   5   0      105.91      104.78      4.57 o 
   6   5   0       89.78       92.66      6.88 o 
   7   5   0        7.90       10.26      5.52 o 
 -10   6   0        1.93        0.72     10.36 o 
  -9   6   0        0.08        2.19      4.28 o 
  -8   6   0        2.56        2.00      4.22 o 
  -7   6   0        0.55       -0.54      4.09 o 
  -6   6   0       23.53       26.78      4.31 o 
  -5   6   0        8.60        6.23      2.39 o 
  -4   6   0      226.26      232.63      5.63 o 
  -3   6   0       57.57       71.43      2.47 o 
  -2   6   0       84.11       64.95      1.97 o 
  -1   6   0      193.05      182.66      5.58 o 
   0   6   0       34.74       35.57      2.20 o 
   1   6   0       10.13       11.59      2.27 o 
   2   6   0      244.38      215.03      4.86 o 
   3   6   0        5.69        3.27      2.64 o 
   4   6   0      113.59      108.81      6.04 o 
   5   6   0        1.07        1.63      4.35 o 
   6   6   0       13.49       11.82      6.82 o 
  -9   7   0        2.29       18.31     10.32 o 
  -8   7   0       17.38       22.67      3.75 o 
  -7   7   0       13.65       12.16      3.72 o 
  -6   7   0        5.78        4.43      3.13 o 
  -5   7   0       13.09       16.90      4.09 o 
  -4   7   0       20.15       15.91      2.35 o 
  -3   7   0       12.04        8.96      2.18 o 
  -2   7   0      236.68      212.20      5.42 o 
  -1   7   0       42.96       54.91      3.64 o 
   0   7   0       20.56       25.21      2.58 o 
   1   7   0      111.00      117.02      3.60 o 
   2   7   0        8.64        7.16      2.65 o 
   3   7   0        3.10        1.49      3.13 o 
   4   7   0       22.10       22.42      5.02 o 
   5   7   0        1.78        2.04      5.52 o 
   6   7   0        2.53       -7.44      7.49 o 
  -9   8   0        0.01       12.93      6.06 o 
  -8   8   0        3.24        7.64      7.82 o 
  -7   8   0        1.62       -4.35      5.56 o 
  -6   8   0        6.93        2.31      5.17 o 
  -5   8   0        0.39        0.64      4.06 o 
  -4   8   0        1.21       -1.06      2.23 o 
  -3   8   0        4.51        8.38      3.91 o 
  -2   8   0        4.61       -2.33      2.71 o 
  -1   8   0       47.58       38.53      3.38 o 
   0   8   0        8.23       16.66      2.86 o 
   1   8   0        7.74       10.11      2.91 o 
   2   8   0       19.07       16.64      2.89 o 
   3   8   0       75.50       78.23      6.67 o 
   4   8   0        0.48       -3.47      6.47 o 
   5   8   0        5.53        0.93      6.15 o 
  -9   9   0        3.73       12.16      6.66 o 
  -8   9   0        0.33        3.92      6.23 o 
  -7   9   0        1.59       -5.00      8.56 o 
  -6   9   0        0.09        3.71      5.98 o 
  -5   9   0        2.80        2.18      3.82 o 
  -4   9   0       38.34       43.82      4.35 o 
  -3   9   0       13.06       16.98      3.37 o 
  -2   9   0        2.22       -1.35      2.99 o 
  -1   9   0        0.95        2.83      3.26 o 
   0   9   0       12.74       18.12      3.62 o 
   1   9   0       12.86       13.54      3.90 o 
   2   9   0        7.85       14.47      3.36 o 
   3   9   0        9.26       16.92      4.39 o 
   4   9   0        0.10       -3.41      6.51 o 
  -8  10   0        0.21        9.08     10.24 o 
  -7  10   0        0.47        0.72      9.16 o 
  -6  10   0        0.36        3.78      5.62 o 
  -5  10   0        0.71       -1.15      5.94 o 
  -4  10   0        2.84       -0.09      3.54 o 
  -3  10   0       16.65       14.99      3.80 o 
  -2  10   0        5.92       10.80      4.36 o 
  -1  10   0       12.06        8.27     10.09 o 
   0  10   0        2.66        2.88      3.92 o 
   1  10   0        0.28       -1.98      4.05 o 
   2  10   0        0.49        3.42      4.57 o 
   3  10   0        4.09        2.77      5.02 o 
  -7  11   0        1.34        8.34     10.45 o 
  -6  11   0        0.18       -6.47      6.47 o 
  -5  11   0        0.39       -5.51      5.51 o 
  -4  11   0        0.20       -2.50      3.77 o 
  -3  11   0        0.17       -1.13      3.96 o 
  -2  11   0        0.00        6.25      4.12 o 
  -1  11   0        0.53       -1.21      6.58 o 
   0  11   0        7.70        8.75      4.33 o 
   1  11   0        0.01       -5.61      5.61 o 
  -5  12   0        0.71       -6.03      6.36 o 
  -4  12   0        5.09       10.45      4.74 o 
  -3  12   0        0.33        4.90      5.30 o 
  -2  12   0        0.12        3.39      4.55 o 
  -1  12   0        0.01        1.68      4.75 o 
   0 -12   1        0.76        4.14      7.47 o 
   1 -12   1        0.01        5.56      5.30 o 
   2 -12   1        0.01        0.90      5.56 o 
   3 -12   1        1.13       10.58      4.55 o 
   4 -12   1        0.02       -0.42      4.91 o 
   5 -12   1        0.00        4.99      6.14 o 
   6 -12   1        0.02       -2.82     11.78 o 
  -2 -11   1        6.54       12.99      5.62 o 
  -1 -11   1        1.98       -2.66      5.01 o 
   0 -11   1        1.01       -1.18      4.18 o 
   1 -11   1        1.94        3.45      8.35 o 
   2 -11   1        2.88        3.59      4.67 o 
   3 -11   1        5.37        0.05      4.66 o 
   4 -11   1       11.41       15.32      4.03 o 
   5 -11   1        0.44        3.68      4.99 o 
   6 -11   1        0.04       -3.54      6.89 o 
   7 -11   1        0.03        2.13      6.49 o 
  -3 -10   1        0.51       -0.24      5.86 o 
  -2 -10   1        0.28        1.35      3.33 o 
  -1 -10   1        0.49       -0.98      4.08 o 
   0 -10   1        5.22        5.27      3.94 o 
   1 -10   1        2.89        4.50      4.30 o 
   2 -10   1        3.77        5.68      3.41 o 
   3 -10   1        0.54        1.54      3.37 o 
   4 -10   1       21.49       24.26      3.64 o 
   5 -10   1       10.22        3.58      4.77 o 
   6 -10   1        0.19        5.69      8.65 o 
   7 -10   1        0.01       -0.57      7.20 o 
   8 -10   1        0.22       -4.96      5.88 o 
  -4  -9   1        0.25        0.22     13.00 o 
  -3  -9   1       45.67       48.00     11.79 o 
  -2  -9   1       19.17       25.17      3.54 o 
  -1  -9   1       86.60       90.36      4.31 o 
   0  -9   1       18.00       17.83      3.14 o 
   1  -9   1        0.17        0.65      3.10 o 
   2  -9   1       11.54       12.92      4.06 o 
   3  -9   1      113.93       97.04      4.41 o 
   4  -9   1       54.02       59.08      3.75 o 
   5  -9   1       20.53       17.51      2.83 o 
   6  -9   1        0.07       -1.50      3.95 o 
   7  -9   1        0.20        1.90      5.36 o 
   8  -9   1        3.62       -5.64      5.64 o 
   9  -9   1        0.04       -2.80     13.35 o 
  -5  -8   1       19.74       15.47      6.12 o 
  -4  -8   1        1.25        4.41      5.43 o 
  -3  -8   1        0.15       -0.25      3.40 o 
  -2  -8   1       10.33       10.83      2.86 o 
  -1  -8   1        2.54        8.58      2.43 o 
   0  -8   1        2.80        5.53      3.31 o 
   1  -8   1       24.31       24.79      3.13 o 
   2  -8   1       22.02       14.71      3.74 o 
   3  -8   1      146.92      139.05      4.67 o 
   4  -8   1      107.02       96.31      4.01 o 
   5  -8   1        0.01        3.61      1.61 o 
   6  -8   1        0.20        4.16      3.80 o 
   7  -8   1        2.08        0.13      4.23 o 
   8  -8   1        0.40        6.94      5.66 o 
   9  -8   1        0.41       -2.20      6.01 o 
  -6  -7   1       10.17       14.62      7.62 o 
  -5  -7   1        3.36        9.85      5.44 o 
  -4  -7   1        1.13        0.80      4.02 o 
  -3  -7   1      308.78      298.54     11.24 o 
  -2  -7   1        3.79        5.99      2.54 o 
  -1  -7   1      145.71      159.12      6.76 o 
   0  -7   1       91.78       86.34      4.52 o 
   1  -7   1        0.78        3.49      3.02 o 
   2  -7   1       60.90       62.92      3.16 o 
   3  -7   1      283.89      269.99      6.28 o 
   4  -7   1        8.92        8.20      2.62 o 
   5  -7   1        2.24        8.11      1.93 o 
   6  -7   1       15.03       11.80      3.51 o 
   7  -7   1        4.88       -1.26      3.51 o 
   8  -7   1        8.17        4.92      4.29 o 
   9  -7   1        1.64        0.06      9.30 o 
  -7  -6   1       24.71       16.15      5.84 o 
  -6  -6   1        0.17        5.23      4.91 o 
  -5  -6   1       11.96        7.03      4.26 o 
  -4  -6   1       77.00       80.40      4.99 o 
  -3  -6   1      116.51      110.23      3.46 o 
  -2  -6   1      134.46      125.53      5.95 o 
  -1  -6   1      178.25      139.61      4.13 o 
   0  -6   1       51.08       50.27      1.77 o 
   1  -6   1      289.86      298.23      6.68 o 
   2  -6   1      899.48      841.14     13.19 o 
   3  -6   1      199.37      190.99      3.48 o 
   4  -6   1       52.21       58.84      2.37 o 
   5  -6   1        6.91        6.49      1.65 o 
   6  -6   1        0.43        2.60      3.00 o 
   7  -6   1        1.60        0.65      3.27 o 
   8  -6   1        6.61        3.95      3.65 o 
   9  -6   1        1.16        5.03      4.49 o 
  10  -6   1        0.23       -1.71      8.85 o 
  -7  -5   1        0.01        2.18      5.21 o 
  -6  -5   1       88.99       91.34      9.32 o 
  -5  -5   1        7.57        8.84      2.82 o 
  -4  -5   1        4.99        7.62      2.50 o 
  -3  -5   1      552.05      529.53      8.31 o 
  -2  -5   1      207.61      188.60      3.52 o 
  -1  -5   1      310.44      317.03      4.84 o 
   0  -5   1     1858.56     1966.20     27.60 o 
   1  -5   1      532.78      497.22      9.70 o 
   2  -5   1     1009.86     1007.26     14.44 o 
   3  -5   1      189.36      222.41      4.00 o 
   4  -5   1       16.66       23.58      1.52 o 
   5  -5   1        0.49       -0.38      1.79 o 
   6  -5   1       81.03       87.71      4.06 o 
   7  -5   1       40.52       49.86      3.98 o 
   8  -5   1       27.85       26.32      4.06 o 
   9  -5   1       16.30       15.33      5.03 o 
  10  -5   1        4.15       -0.74      9.59 o 
  -8  -4   1        0.34       -2.15      8.59 o 
  -7  -4   1       77.57       83.85      9.38 o 
  -6  -4   1       75.20       76.54      5.37 o 
  -5  -4   1       18.56       16.64      2.49 o 
  -4  -4   1      336.30      333.48      5.47 o 
  -3  -4   1      784.60      782.89     11.43 o 
  -2  -4   1        6.39        4.29      1.16 o 
  -1  -4   1     1120.32      995.26     13.27 o 
   0  -4   1       51.10       54.43      2.34 o 
   1  -4   1     1485.20     1690.33     28.47 o 
   2  -4   1     1975.42     1982.17     33.36 o 
   3  -4   1      810.50      882.12     14.14 o 
   4  -4   1       16.14       19.29      1.45 o 
   5  -4   1       55.61       57.92      2.46 o 
   6  -4   1       25.55       22.73      3.09 o 
   7  -4   1        1.61        0.52      3.17 o 
   8  -4   1       38.82       44.47      4.31 o 
   9  -4   1       11.66        5.85      6.31 o 
  10  -4   1        0.71        0.81      5.50 o 
  -8  -3   1       29.14       41.33      5.70 o 
  -7  -3   1       58.92       57.72      4.68 o 
  -6  -3   1      116.06      114.23      4.52 o 
  -5  -3   1      480.14      470.23      7.68 o 
  -4  -3   1      176.00      186.06      3.53 o 
  -3  -3   1       97.48       77.74      2.11 o 
  -2  -3   1     1369.99     1206.74     17.01 o 
  -1  -3   1      499.71      468.78      7.55 o 
   0  -3   1        5.17        3.73      1.19 o 
   2  -3   1      303.87      324.78      7.46 o 
   3  -3   1     1300.72     1370.11     21.29 o 
   4  -3   1      120.48      103.62      3.11 o 
   5  -3   1      172.09      169.17      4.39 o 
   6  -3   1        0.71       -1.37      2.66 o 
   7  -3   1      168.69      180.87      5.67 o 
   8  -3   1       35.89       34.76      3.90 o 
   9  -3   1        0.89       -4.01      4.74 o 
  10  -3   1        3.76       -3.95      5.34 o 
  -9  -2   1       20.47       28.06      5.95 o 
  -8  -2   1       24.66       25.33      4.69 o 
  -7  -2   1        0.43       -1.27      2.98 o 
  -6  -2   1       31.17       22.78      2.65 o 
  -5  -2   1      610.57      618.94     10.47 o 
  -4  -2   1      114.85       86.80      2.50 o 
  -3  -2   1     3106.42     3084.50     46.92 o 
  -2  -2   1       84.64       76.16      2.12 o 
  -1  -2   1     1604.05     1655.54     26.16 o 
   0  -2   1      115.52       94.32      3.40 o 
   1  -2   1      298.68      245.97     14.10 o 
   2  -2   1     1382.12     1446.66     27.39 o 
   3  -2   1      292.00      266.90      6.76 o 
   4  -2   1       34.55       41.30      2.62 o 
   5  -2   1      268.68      254.62      5.83 o 
   6  -2   1      190.46      198.95      5.05 o 
   7  -2   1        0.13       -1.32      3.63 o 
   8  -2   1        1.12       -0.26      4.77 o 
   9  -2   1        7.71       15.46      4.58 o 
  -9  -1   1        4.09        8.95      4.26 o 
  -8  -1   1       34.75       34.46      4.01 o 
  -7  -1   1      230.85      216.22      6.05 o 
  -6  -1   1       97.83       87.98      3.47 o 
  -5  -1   1      871.90      826.21     17.31 o 
  -4  -1   1      768.13      651.83     11.31 o 
  -3  -1   1       45.70       45.06      2.07 o 
  -2  -1   1     9305.36    12001.64    444.69 o 
   0  -1   1      511.26      289.92     11.88 o 
   1  -1   1     1652.15     1971.75     38.86 o 
   2  -1   1     8738.59    11315.34    311.08 o 
   3  -1   1      849.72      857.37     14.87 o 
   4  -1   1      254.61      228.56      4.66 o 
   5  -1   1      332.55      306.53      5.99 o 
   6  -1   1      255.09      247.18      5.67 o 
   7  -1   1       64.51       59.50      3.54 o 
   8  -1   1       77.23       81.66      4.43 o 
   9  -1   1       10.10        8.61      4.13 o 
  -9   0   1        5.40       15.30      4.18 o 
  -8   0   1       52.51       63.49      4.24 o 
  -7   0   1        6.18        3.00      2.58 o 
  -6   0   1       64.52       68.33      3.05 o 
  -5   0   1      923.60      983.27     16.66 o 
  -4   0   1     1296.35     1385.33     22.72 o 
  -3   0   1       93.36       96.63      3.46 o 
  -2   0   1     2387.66     2565.82     50.34 o 
  -1   0   1     1371.06     1364.92     41.17 o 
   0   0   1     1738.32       -0.22      0.22 o 
   1   0   1       18.11       24.23      1.75 o 
   2   0   1       46.61       59.50      2.93 o 
   3   0   1       13.69       13.63      1.65 o 
   4   0   1      376.68      388.49      6.87 o 
   5   0   1        3.70        1.42      2.03 o 
   6   0   1      493.66      501.66     10.26 o 
   7   0   1        8.84        3.87      2.80 o 
   8   0   1       28.28       25.76      3.82 o 
   9   0   1        8.89       14.66      4.35 o 
 -10   1   1        3.43       12.93      5.95 o 
  -9   1   1       17.68       18.32      5.09 o 
  -8   1   1        0.25       -0.03      5.06 o 
  -7   1   1        2.70       -0.85      2.91 o 
  -6   1   1      510.39      499.19     14.95 o 
  -5   1   1       85.89       71.55      3.10 o 
  -4   1   1     1802.09     1848.40     33.26 o 
  -3   1   1      915.15     1020.07     22.27 o 
  -2   1   1      813.14      799.14     14.52 o 
   0   1   1      269.28      226.64      5.57 o 
   1   1   1      771.01      917.23     16.15 o 
   2   1   1     4197.19     4460.44     73.31 o 
   3   1   1     1386.24     1242.74     19.37 o 
   4   1   1       58.75       64.64      2.21 o 
   5   1   1      263.44      248.97      4.84 o 
   6   1   1      169.06      174.75      4.94 o 
   7   1   1       57.36       67.39      3.74 o 
   8   1   1       19.50       18.41      3.90 o 
   9   1   1       19.85       19.58      7.36 o 
 -10   2   1        5.84        7.55      5.25 o 
  -9   2   1        3.00        7.15      7.25 o 
  -8   2   1       65.41       65.68      4.36 o 
  -7   2   1      324.48      317.26      8.57 o 
  -6   2   1       35.25       40.97      2.83 o 
  -5   2   1      661.56      667.01      9.94 o 
  -4   2   1      358.36      334.35      5.01 o 
  -3   2   1      118.28      118.20      2.76 o 
  -2   2   1     2292.14     2398.33     47.38 o 
   0   2   1      960.11     1117.63     29.10 o 
   1   2   1     1169.45     1130.42     33.79 o 
   2   2   1      203.34      154.45      3.15 o 
   3   2   1       12.33       18.35      1.38 o 
   4   2   1      451.20      425.53      6.81 o 
   5   2   1      229.28      211.54      4.51 o 
   6   2   1      103.49       96.35      3.95 o 
   7   2   1       95.56       96.85      6.31 o 
   8   2   1        1.61        3.57      5.22 o 
 -10   3   1        0.43        2.86     14.71 o 
  -9   3   1       24.19       21.13      5.98 o 
  -8   3   1       30.46       36.93      6.69 o 
  -7   3   1       33.15       39.67      3.35 o 
  -6   3   1      176.31      190.30      4.71 o 
  -5   3   1      387.24      371.63      6.01 o 
  -4   3   1      256.40      281.19      5.04 o 
  -3   3   1      136.11      120.42      5.13 o 
  -2   3   1      222.90      216.51      4.45 o 
  -1   3   1        4.02        5.67      0.91 o 
   0   3   1     1497.24     1512.02     32.31 o 
   1   3   1     1825.34     1863.22     27.54 o 
   2   3   1        7.66        7.07      1.24 o 
   3   3   1      650.08      606.46      8.52 o 
   4   3   1      223.30      224.22      4.16 o 
   5   3   1       97.81      104.23      3.56 o 
   6   3   1       22.31       32.92      5.68 o 
   7   3   1       22.75       32.21      7.13 o 
   8   3   1        0.12        1.17      6.61 o 
 -10   4   1        2.39        0.82      7.24 o 
  -9   4   1       11.97       17.13      8.52 o 
  -8   4   1       10.45        4.64      3.49 o 
  -7   4   1      178.92      189.20      7.11 o 
  -6   4   1       92.80       96.61      3.32 o 
  -5   4   1       97.73       90.60      4.43 o 
  -4   4   1      387.37      390.76      7.33 o 
  -3   4   1      217.69      234.83      6.38 o 
  -2   4   1        5.86        3.28      0.96 o 
  -1   4   1     1522.26     1460.65     20.70 o 
   0   4   1      207.66      233.94      4.91 o 
   1   4   1      467.13      430.87      6.60 o 
   2   4   1      572.87      474.93      6.82 o 
   3   4   1       26.86       23.25      1.87 o 
   4   4   1      271.80      259.40      5.67 o 
   5   4   1       27.62       27.67      3.83 o 
   6   4   1        3.51        2.21      3.90 o 
   7   4   1       10.69        6.34      5.01 o 
 -10   5   1        1.65        0.08      8.98 o 
  -9   5   1       13.18       17.12      6.77 o 
  -8   5   1        0.30        2.37      3.30 o 
  -7   5   1        5.42       11.70      3.79 o 
  -6   5   1       60.56       56.10      3.95 o 
  -5   5   1      145.52      153.35      4.38 o 
  -4   5   1        8.86        6.68      1.86 o 
  -3   5   1      132.84      119.67      3.44 o 
  -2   5   1      999.33      944.73     13.26 o 
  -1   5   1       81.55       72.43      2.71 o 
   0   5   1      173.69      143.72      4.07 o 
   1   5   1      263.05      221.97      5.78 o 
   2   5   1      160.10      153.38      3.59 o 
   3   5   1       24.12       24.09      2.08 o 
   4   5   1      514.03      497.60     10.04 o 
   5   5   1        2.32        5.15      3.81 o 
   6   5   1       12.32       19.87      5.05 o 
   7   5   1        3.68        4.32      5.60 o 
 -10   6   1        2.31       -4.72     26.29 o 
  -9   6   1        0.30        1.95      5.24 o 
  -8   6   1        6.41        6.16      6.25 o 
  -7   6   1        0.41       -3.32      3.32 o 
  -6   6   1       59.00       59.82      4.02 o 
  -5   6   1        2.12       -1.55      1.55 o 
  -4   6   1       26.93       27.78      2.53 o 
  -3   6   1        1.63        3.46      1.54 o 
  -2   6   1      105.99      100.95      2.67 o 
  -1   6   1      233.41      231.95      5.12 o 
   0   6   1      146.45      138.24      3.59 o 
   1   6   1        1.12        0.61      1.92 o 
   2   6   1       47.92       50.25      4.02 o 
   3   6   1       65.17       61.59      3.34 o 
   4   6   1       49.48       32.16      4.20 o 
   5   6   1       14.38       17.17      6.35 o 
   6   6   1        7.84       17.36      7.89 o 
  -9   7   1        0.03       13.83      8.88 o 
  -8   7   1        3.14        3.07      4.03 o 
  -7   7   1       51.22       58.49      4.35 o 
  -6   7   1        0.03       -0.71      3.69 o 
  -5   7   1        6.22        7.03      4.90 o 
  -4   7   1       92.70      110.55      5.81 o 
  -3   7   1      118.71      135.57      5.16 o 
  -2   7   1      167.83      166.73      8.09 o 
  -1   7   1      118.33      119.55      4.32 o 
   0   7   1       14.06       14.75      2.47 o 
   1   7   1       35.08       39.65      2.54 o 
   2   7   1       71.70       79.72      6.90 o 
   3   7   1       24.58       20.74      3.55 o 
   4   7   1       39.99       36.73      5.36 o 
   5   7   1        5.50        9.61     11.57 o 
  -9   8   1        0.36       -1.02      9.83 o 
  -8   8   1        5.20       -1.91      8.96 o 
  -7   8   1        0.00        0.15      5.28 o 
  -6   8   1        6.37        2.87      4.69 o 
  -5   8   1        0.63        1.49      3.99 o 
  -4   8   1      104.38       88.69      5.54 o 
  -3   8   1        4.42        3.45      2.54 o 
  -2   8   1        0.81       -1.30      2.56 o 
  -1   8   1        9.06        6.01      2.96 o 
   0   8   1       13.60       13.01      2.83 o 
   1   8   1        1.41        2.21      2.99 o 
   2   8   1        6.92        2.33      3.11 o 
   3   8   1       23.54       26.97      4.40 o 
   4   8   1        1.74        1.79      5.56 o 
  -8   9   1        2.38        1.00      9.39 o 
  -7   9   1        9.84        9.97      8.89 o 
  -6   9   1        0.66        2.26      6.80 o 
  -5   9   1        5.67        5.71      4.29 o 
  -4   9   1        2.79        4.99      3.50 o 
  -3   9   1       91.51      107.27      4.55 o 
  -2   9   1        0.03       -0.18      2.79 o 
  -1   9   1       24.87       27.01      4.83 o 
   0   9   1       14.92       17.98      3.67 o 
   1   9   1        2.76        2.18      3.85 o 
   2   9   1       10.32       11.95      4.37 o 
   3   9   1        3.58       -1.24      4.31 o 
  -8  10   1        0.01       -7.50     10.18 o 
  -7  10   1        0.26       -8.80      9.35 o 
  -6  10   1        0.06        1.62      9.64 o 
  -5  10   1        2.57       -4.85      4.85 o 
  -4  10   1        3.11        6.75      3.57 o 
  -3  10   1        1.87        0.89      3.61 o 
  -2  10   1        7.83        7.21      3.81 o 
  -1  10   1        0.75       -0.24      3.89 o 
   0  10   1        0.86        1.23      3.98 o 
   1  10   1        2.41        6.46      4.35 o 
   2  10   1        2.31        6.26      4.77 o 
  -6  11   1        0.52       -5.77      5.77 o 
  -5  11   1        0.13       -5.59      5.59 o 
  -4  11   1        1.44        2.74      4.02 o 
  -3  11   1        1.12        0.34      4.13 o 
  -2  11   1        0.22        2.55      4.27 o 
  -1  11   1        0.05        0.72      4.40 o 
   0  11   1        0.03        1.66      4.39 o 
  -4  12   1        2.02       -4.05      6.21 o 
  -3  12   1        1.44        2.37      4.67 o 
   0 -12   2        2.32        1.87      4.76 o 
   1 -12   2        0.15        1.42      5.36 o 
   2 -12   2        1.62       -1.03      5.17 o 
   3 -12   2        0.26        2.68      5.08 o 
   4 -12   2       12.49        4.21      4.94 o 
   5 -12   2        0.03        5.21      4.25 o 
   6 -12   2        0.01       -5.56     13.01 o 
  -2 -11   2        3.63        9.70      9.44 o 
  -1 -11   2        0.08       -4.37      4.55 o 
   0 -11   2        0.11       -4.24      4.24 o 
   1 -11   2       10.62       12.64      7.55 o 
   2 -11   2        0.20       -4.56      4.56 o 
   3 -11   2        3.62        4.96      4.48 o 
   4 -11   2       19.45        9.34      5.05 o 
   5 -11   2        1.76        3.60      3.80 o 
   6 -11   2        3.27       -6.75      6.75 o 
   7 -11   2        0.05       -0.02      6.57 o 
  -3 -10   2        1.26        3.72      8.46 o 
  -2 -10   2       48.55       49.96      4.85 o 
  -1 -10   2        1.51        4.38      4.18 o 
   0 -10   2        3.77        2.17      3.28 o 
   1 -10   2        2.81        1.75      2.91 o 
   2 -10   2        6.98        2.95      3.23 o 
   3 -10   2       11.16        8.01      4.63 o 
   4 -10   2        0.59       -3.30      3.30 o 
   5 -10   2        4.01        1.81      3.80 o 
   6 -10   2        4.14       -1.68      3.60 o 
   7 -10   2        0.51        3.11      8.48 o 
   8 -10   2        0.22       -4.18      6.14 o 
  -4  -9   2        0.22       -4.27      5.38 o 
  -3  -9   2        2.02        1.76      5.24 o 
  -2  -9   2        0.49       -0.25      2.93 o 
  -1  -9   2        8.33       12.97      2.60 o 
   0  -9   2       15.90       20.87      3.09 o 
   1  -9   2        3.05        1.40      2.70 o 
   2  -9   2        0.17       -1.52      3.09 o 
   3  -9   2       86.13       72.28      4.06 o 
   4  -9   2        0.41        0.29      2.92 o 
   5  -9   2       37.84       39.75      3.15 o 
   6  -9   2        0.22       -0.17      3.03 o 
   7  -9   2        0.00       -5.35      5.35 o 
   8  -9   2        2.46       -6.15      7.75 o 
   9  -9   2        6.87       -0.79      7.35 o 
  -5  -8   2       34.82       28.82      6.23 o 
  -4  -8   2        0.51       -4.30      4.30 o 
  -3  -8   2       26.87       14.47      4.95 o 
  -2  -8   2        8.24        8.65      2.71 o 
  -1  -8   2       51.93       54.74      3.22 o 
   0  -8   2       10.01        9.83      2.67 o 
   1  -8   2       48.05       52.15      3.94 o 
   2  -8   2        4.05        5.78      2.72 o 
   3  -8   2       19.46       23.81      2.85 o 
   4  -8   2        2.08        1.62      2.61 o 
   5  -8   2        1.16       -2.09      3.09 o 
   6  -8   2        3.45        1.98      3.08 o 
   7  -8   2        1.61       -2.79      3.39 o 
   8  -8   2        1.06       -4.16      4.16 o 
   9  -8   2        2.23        2.96      4.65 o 
  -6  -7   2       20.56       28.57      7.54 o 
  -5  -7   2       34.43       28.95      4.93 o 
  -4  -7   2       18.41        8.13      4.01 o 
  -3  -7   2      472.15      427.95     15.72 o 
  -2  -7   2      106.36       95.87      3.54 o 
  -1  -7   2        1.10        0.13      2.07 o 
   0  -7   2       55.43       62.88      3.08 o 
   1  -7   2       54.45       49.89      2.58 o 
   2  -7   2       81.79       63.18      3.04 o 
   3  -7   2      117.11      114.54      3.95 o 
   4  -7   2       15.45       13.18      2.31 o 
   5  -7   2        0.15        3.37      2.25 o 
   6  -7   2        0.39       -2.84      2.84 o 
   7  -7   2        6.28        1.44      3.42 o 
   8  -7   2        2.82        2.46      4.12 o 
   9  -7   2        0.04        6.45      8.06 o 
  -7  -6   2        8.76       11.82      5.68 o 
  -6  -6   2       26.28       30.91      6.44 o 
  -5  -6   2       41.94       42.92      3.82 o 
  -4  -6   2        3.01        3.66      2.87 o 
  -3  -6   2        5.45        4.26      2.29 o 
  -2  -6   2       69.64       79.22      2.71 o 
  -1  -6   2      250.87      256.21      4.55 o 
   0  -6   2        1.40       -0.95      1.49 o 
   1  -6   2       35.52       55.51      2.75 o 
   2  -6   2      568.26      605.36      9.03 o 
   3  -6   2       17.49       17.69      1.67 o 
   4  -6   2       39.15       52.16      2.30 o 
   5  -6   2      163.96      174.27      6.09 o 
   6  -6   2       20.73       15.66      4.03 o 
   7  -6   2       13.74       11.80      3.65 o 
   8  -6   2       50.96       47.88      4.44 o 
   9  -6   2        0.19       -2.06      6.94 o 
  -7  -5   2       21.28       23.80      6.56 o 
  -6  -5   2       30.21       37.72      4.70 o 
  -5  -5   2       67.02       68.65      3.43 o 
  -4  -5   2     1178.50     1185.29     18.98 o 
  -3  -5   2      154.82      131.82      2.95 o 
  -2  -5   2     1033.86     1005.58     13.21 o 
  -1  -5   2      254.76      293.41      4.25 o 
   0  -5   2        1.82        2.24      1.32 o 
   1  -5   2      580.33      580.22     11.05 o 
   2  -5   2     1192.66     1197.87     18.31 o 
   3  -5   2        1.00       -0.69      2.45 o 
   4  -5   2        2.40        0.32      1.70 o 
   5  -5   2       16.33       10.41      2.85 o 
   6  -5   2        1.26       -2.34      2.90 o 
   7  -5   2        3.36        2.67      3.33 o 
   8  -5   2       36.92       44.24      4.34 o 
   9  -5   2        5.02        1.53      5.17 o 
  10  -5   2        0.05       -6.50      8.63 o 
  -8  -4   2        8.12        8.48      7.40 o 
  -7  -4   2       28.47       27.57      5.05 o 
  -6  -4   2       89.03      112.23      6.64 o 
  -5  -4   2       14.23       16.50      2.57 o 
  -4  -4   2      221.63      192.12      3.82 o 
  -3  -4   2      699.31      660.77      9.16 o 
  -2  -4   2        4.32        2.15      1.12 o 
  -1  -4   2      504.76      470.36      6.62 o 
   0  -4   2       13.60       20.09      1.54 o 
   1  -4   2      202.27      213.26      4.13 o 
   2  -4   2     2066.55     2205.33     40.97 o 
   3  -4   2      441.76      423.28      7.75 o 
   4  -4   2      170.32      168.14      3.65 o 
   5  -4   2      138.79      133.65      4.24 o 
   6  -4   2      153.14      155.29      4.96 o 
   7  -4   2       53.69       64.89      4.29 o 
   8  -4   2       11.32       10.75      5.44 o 
   9  -4   2       33.37       34.67      5.56 o 
  10  -4   2        0.00       -3.03     11.74 o 
  -8  -3   2       20.23       15.17      5.16 o 
  -7  -3   2      279.35      258.50      7.43 o 
  -6  -3   2        8.79        7.36      2.69 o 
  -5  -3   2       26.68       22.01      2.22 o 
  -4  -3   2      811.55      777.61     11.24 o 
  -3  -3   2       44.96       57.19      3.63 o 
  -2  -3   2      576.14      501.36      7.99 o 
  -1  -3   2     1895.39     1918.29     29.31 o 
   0  -3   2      331.15      376.12      5.51 o 
   1  -3   2      256.62      245.45      5.77 o 
   2  -3   2       18.65       21.13      1.83 o 
   3  -3   2       12.68       14.12      2.05 o 
   4  -3   2       87.00       92.76      3.18 o 
   5  -3   2      198.77      194.03      4.89 o 
   6  -3   2        1.01       -2.66      4.28 o 
   7  -3   2      217.95      205.60      7.29 o 
   8  -3   2       41.71       40.26      4.76 o 
   9  -3   2        2.78        0.56      4.94 o 
  -9  -2   2       16.35       19.35      4.57 o 
  -8  -2   2       69.74       81.42      4.77 o 
  -7  -2   2        0.64        2.61      2.87 o 
  -6  -2   2       57.54       59.01      3.08 o 
  -5  -2   2      858.21      821.79     13.31 o 
  -4  -2   2      133.55      145.95      3.42 o 
  -3  -2   2     4334.58     5003.96     75.50 o 
  -2  -2   2      627.48      547.82      8.76 o 
  -1  -2   2      130.63      149.72      2.89 o 
   0  -2   2      690.52      667.62     13.04 o 
   2  -2   2        0.92        5.54      1.82 o 
   3  -2   2      980.50     1041.45     16.49 o 
   4  -2   2     1041.21     1111.84     16.19 o 
   5  -2   2       80.92       96.53      3.52 o 
   6  -2   2      184.49      168.70      4.78 o 
   7  -2   2       93.31       99.83      5.08 o 
   8  -2   2       15.97       12.69      3.71 o 
   9  -2   2        1.32        7.72      4.19 o 
  -9  -1   2       41.23       52.33      5.55 o 
  -8  -1   2        8.98        6.10      4.15 o 
  -7  -1   2      335.26      349.41      8.66 o 
  -6  -1   2      189.77      197.77      4.78 o 
  -5  -1   2       11.16       12.39      1.93 o 
  -4  -1   2     1029.83      980.74     15.24 o 
  -3  -1   2      128.51      101.43      3.34 o 
  -2  -1   2        2.97        6.87      1.72 o 
  -1  -1   2      144.65      183.46      3.26 o 
   0  -1   2      121.79      125.88      2.98 o 
   1  -1   2     1748.42     1875.15     29.80 o 
   2  -1   2       22.23       21.03      2.81 o 
   3  -1   2       18.16       21.21      1.89 o 
   4  -1   2       29.61       20.45      2.04 o 
   5  -1   2       49.57       46.65      2.70 o 
   6  -1   2       28.54       38.25      3.06 o 
   7  -1   2      171.36      137.53      4.78 o 
   8  -1   2       14.16       17.91      4.45 o 
   9  -1   2        1.83        5.28      4.29 o 
  -9   0   2        0.00        7.31      5.24 o 
  -8   0   2      102.88      114.66      5.76 o 
  -7   0   2       34.81       44.21      3.17 o 
  -6   0   2        7.80        7.12      2.20 o 
  -5   0   2      498.27      500.64      8.45 o 
  -4   0   2     2540.42     2862.29     46.56 o 
  -3   0   2     1827.64     1906.18     36.04 o 
  -2   0   2     2261.80     2121.23     35.79 o 
  -1   0   2      245.08      238.96      3.84 o 
   0   0   2     3512.13     4248.23     96.33 o 
   2   0   2     1951.59     2040.49     34.00 o 
   3   0   2      166.25      134.78      3.16 o 
   4   0   2     1529.74     1470.80     20.94 o 
   5   0   2      798.55      831.30     15.88 o 
   6   0   2       39.18       28.28      2.97 o 
   7   0   2       30.48       30.59      3.32 o 
   8   0   2        0.62        5.02      3.84 o 
   9   0   2        0.40        4.88      4.39 o 
 -10   1   2        0.36        6.57      5.79 o 
  -9   1   2       39.65       50.10      8.09 o 
  -8   1   2       43.00       52.68      6.65 o 
  -7   1   2       48.00       52.13      5.31 o 
  -6   1   2       59.03       66.31      3.15 o 
  -5   1   2      339.39      310.75      6.30 o 
  -4   1   2      560.67      595.80      9.59 o 
  -3   1   2     1563.62     1462.86     27.81 o 
  -2   1   2      481.06      379.05      6.79 o 
  -1   1   2        3.84        2.24      0.80 o 
   0   1   2     5233.82     5421.18    102.06 o 
   1   1   2     1074.39      938.32     15.57 o 
   2   1   2      608.38      639.05      8.67 o 
   3   1   2      437.04      355.84      5.76 o 
   4   1   2       30.57       34.64      1.78 o 
   5   1   2       94.52       90.12      3.50 o 
   6   1   2      251.21      248.81      8.30 o 
   7   1   2        3.11        7.78      3.15 o 
   8   1   2        1.33        0.86      4.93 o 
   9   1   2       13.22        3.61     11.27 o 
 -10   2   2        9.81       18.17      5.65 o 
  -9   2   2       12.44       15.54      4.56 o 
  -8   2   2       12.32        8.07      3.84 o 
  -7   2   2      380.80      401.47      8.42 o 
  -6   2   2       96.40       95.35      3.56 o 
  -5   2   2       12.61       13.37      1.61 o 
  -4   2   2     1184.01     1257.47     17.84 o 
  -3   2   2      882.60      858.29     20.26 o 
  -2   2   2      873.49      950.72     16.98 o 
  -1   2   2     2335.83     2332.79     35.94 o 
   0   2   2      426.38      354.66      7.23 o 
   1   2   2      907.27      919.17     14.32 o 
   2   2   2      198.24      158.19      3.01 o 
   3   2   2      366.47      373.07      5.60 o 
   4   2   2       67.96       69.59      2.35 o 
   5   2   2      235.54      218.39      4.36 o 
   6   2   2       14.67        6.29      2.93 o 
   7   2   2       28.53       27.03      7.70 o 
   8   2   2        1.46        7.93      6.19 o 
 -10   3   2        4.13        6.46      5.31 o 
  -9   3   2        7.59        9.16      7.89 o 
  -8   3   2       20.79       28.19      3.63 o 
  -7   3   2       16.87       16.30      3.03 o 
  -6   3   2        7.35        9.01      2.37 o 
  -5   3   2      637.26      633.12      9.64 o 
  -4   3   2       32.56       42.74      2.41 o 
  -3   3   2      141.61      129.53      3.39 o 
  -2   3   2       32.65       39.19      1.97 o 
  -1   3   2      526.91      543.79     10.38 o 
   0   3   2      339.20      291.58      5.12 o 
   1   3   2     2814.55     3033.93     41.23 o 
   2   3   2       15.91       23.80      2.23 o 
   3   3   2      262.12      245.78      4.00 o 
   4   3   2      277.98      263.89      6.43 o 
   5   3   2      113.95      131.41      7.07 o 
   6   3   2       76.13       74.55      4.36 o 
   7   3   2       22.23       32.36      5.18 o 
   8   3   2        1.79        2.37      6.82 o 
 -10   4   2        6.67       17.58      7.34 o 
  -9   4   2        9.42       12.29      4.61 o 
  -8   4   2       12.57       16.49      2.98 o 
  -7   4   2       40.65       46.78      3.03 o 
  -6   4   2       62.55       68.62      4.06 o 
  -5   4   2        2.38        2.48      2.21 o 
  -4   4   2      156.81      144.14      4.01 o 
  -3   4   2     1111.55     1117.91     20.03 o 
  -2   4   2       44.92       51.69      1.82 o 
  -1   4   2      711.67      673.81     10.64 o 
   0   4   2      910.88      819.35     12.73 o 
   1   4   2      246.37      273.94      5.64 o 
   2   4   2      145.93      136.00      2.91 o 
   3   4   2      290.40      277.00      4.84 o 
   4   4   2       28.00       29.26      2.80 o 
   5   4   2      106.88      105.08      4.68 o 
   6   4   2        7.97       10.62      4.17 o 
   7   4   2        0.65        9.04      5.37 o 
 -10   5   2        0.05        0.76      5.16 o 
  -9   5   2        0.43        6.06      4.18 o 
  -8   5   2        9.22       10.80      3.52 o 
  -7   5   2       16.66       19.50      3.74 o 
  -6   5   2       33.17       43.64      3.99 o 
  -5   5   2      161.51      157.12      4.96 o 
  -4   5   2       70.28       73.04      3.12 o 
  -3   5   2        6.16        8.95      1.89 o 
  -2   5   2      325.18      297.68      5.41 o 
  -1   5   2      281.86      255.72      5.99 o 
   0   5   2      152.98      151.70      3.56 o 
   1   5   2      220.19      216.08      4.95 o 
   2   5   2      216.09      202.83      4.68 o 
   3   5   2        1.84        1.68      2.30 o 
   4   5   2       14.43       14.66      3.25 o 
   5   5   2       55.22       57.68      6.66 o 
   6   5   2        1.61       -2.98      6.61 o 
  -9   6   2       10.95       19.13     11.08 o 
  -8   6   2        4.77        2.07      4.56 o 
  -7   6   2        4.37        3.73      3.33 o 
  -6   6   2       39.62       43.17      3.25 o 
  -5   6   2       43.06       55.08      3.40 o 
  -4   6   2       12.01       13.51      2.43 o 
  -3   6   2       44.32       46.16      2.45 o 
  -2   6   2       10.62       17.87      2.32 o 
  -1   6   2        0.09       -0.92      1.87 o 
   0   6   2      245.48      253.24      5.64 o 
   1   6   2        6.77        9.00      3.12 o 
   2   6   2        0.47       -1.44      2.47 o 
   3   6   2      104.13      103.03      4.02 o 
   4   6   2        7.60        5.14      4.56 o 
   5   6   2        6.92        2.50      6.35 o 
   6   6   2        6.66        8.23      7.24 o 
  -9   7   2        0.75        6.38      6.32 o 
  -8   7   2        2.98        3.73      6.17 o 
  -7   7   2        0.18       -4.12      4.12 o 
  -6   7   2        0.11        0.24      2.66 o 
  -5   7   2       15.25       17.79      3.48 o 
  -4   7   2        7.97       14.66      3.75 o 
  -3   7   2       81.47       83.47      3.33 o 
  -2   7   2       47.08       42.61      3.82 o 
  -1   7   2      129.13      132.91      4.34 o 
   0   7   2        0.53        0.15      2.39 o 
   1   7   2        7.75        5.17      2.77 o 
   2   7   2      127.22      113.27      5.74 o 
   3   7   2       12.61       10.62      5.05 o 
   4   7   2        9.34        7.57      4.45 o 
   5   7   2       15.81       10.26      7.24 o 
  -9   8   2        0.34        3.16      9.89 o 
  -8   8   2        9.65       12.37      9.26 o 
  -7   8   2        7.01        7.05      5.73 o 
  -6   8   2        3.43        0.04      5.42 o 
  -5   8   2       30.87       32.56      5.96 o 
  -4   8   2       11.90       23.89      3.25 o 
  -3   8   2       18.13       12.22      2.69 o 
  -2   8   2       14.33       20.24      2.96 o 
  -1   8   2       79.75       90.91      4.05 o 
   0   8   2        2.38        3.49      2.70 o 
   1   8   2        2.08        3.84      2.95 o 
   2   8   2        0.64       10.06      3.00 o 
   3   8   2        0.22       -0.46      3.78 o 
   4   8   2        1.58       -0.44      5.74 o 
  -8   9   2        0.00       -0.82      9.65 o 
  -7   9   2        0.06       -8.53      8.53 o 
  -6   9   2        0.03        5.09     11.06 o 
  -5   9   2        0.43       -0.61      4.77 o 
  -4   9   2        5.10        3.75      3.44 o 
  -3   9   2        1.10        2.51      2.91 o 
  -2   9   2        0.42        1.93      3.06 o 
  -1   9   2       18.85       14.10      3.87 o 
   0   9   2        0.19        1.53      3.38 o 
   1   9   2       11.07       14.33      3.81 o 
   2   9   2        8.73       10.00      4.05 o 
   3   9   2        7.03       10.82      4.46 o 
  -7  10   2        0.83       17.58     14.15 o 
  -6  10   2        0.27       -2.31      8.20 o 
  -5  10   2        0.01       -0.26      4.90 o 
  -4  10   2        1.14        0.18      4.85 o 
  -3  10   2        0.59        4.00      3.82 o 
  -2  10   2        0.06        0.98      3.91 o 
  -1  10   2        1.89        6.30      4.21 o 
   0  10   2        0.39        7.07      3.85 o 
   1  10   2        2.27        5.03      4.86 o 
  -6  11   2        0.96       -6.26      7.64 o 
  -5  11   2        3.38       -2.15      5.90 o 
  -4  11   2        0.69        4.82      5.71 o 
  -3  11   2        6.29       17.09      4.49 o 
  -2  11   2        2.94        8.10      4.50 o 
  -1  11   2        0.37        3.80      4.64 o 
   2 -13   3        0.32       -3.69      5.97 o 
   3 -13   3        0.08        0.78      5.75 o 
   4 -13   3        0.74       -1.28      5.90 o 
  -1 -12   3        0.00       15.52      9.11 o 
   0 -12   3        0.01       -4.67      4.67 o 
   1 -12   3        4.66        5.71      4.67 o 
   2 -12   3        0.70       -5.24      5.24 o 
   3 -12   3        0.08       -4.71      4.89 o 
   4 -12   3        1.18       -1.05      7.88 o 
   5 -12   3        4.08       14.65      6.06 o 
   6 -12   3        0.11        1.71      4.91 o 
  -2 -11   3       12.07       11.35      4.22 o 
  -1 -11   3        4.07       -5.18      5.18 o 
   0 -11   3       36.00       26.62      4.64 o 
   1 -11   3        2.83       -0.22      4.13 o 
   2 -11   3        1.52       -1.53      4.77 o 
   3 -11   3        0.23        1.46      4.68 o 
   4 -11   3       18.13       12.21      4.67 o 
   5 -11   3        5.39        1.44      4.59 o 
   6 -11   3        2.25        0.02      4.23 o 
   7 -11   3        0.67       -0.41      7.84 o 
  -4 -10   3        7.73       10.17      5.93 o 
  -3 -10   3        0.00        4.13      5.17 o 
  -2 -10   3        4.58       17.01      7.29 o 
  -1 -10   3        0.15       -1.91      2.84 o 
   0 -10   3       23.40       32.82      3.63 o 
   1 -10   3        1.04       -2.99      2.99 o 
   2 -10   3        0.41        0.72      3.42 o 
   3 -10   3        0.45        1.53      3.39 o 
   4 -10   3       16.68       14.67      3.55 o 
   5 -10   3       38.96       44.32      4.57 o 
   6 -10   3        0.48       -2.78      3.92 o 
   7 -10   3        0.19       -4.09      4.09 o 
   8 -10   3        0.00       -2.22      4.47 o 
  -5  -9   3        5.57       -2.99     10.17 o 
  -4  -9   3       14.00        8.42      5.48 o 
  -3  -9   3        0.28       -2.76      3.84 o 
  -2  -9   3       32.11       36.02      3.30 o 
  -1  -9   3        0.02       -2.04      2.49 o 
   0  -9   3       22.91       16.62      3.12 o 
   1  -9   3        8.63        2.84      2.81 o 
   2  -9   3        0.64        0.40      3.47 o 
   3  -9   3        5.19        6.33      3.08 o 
   4  -9   3       56.98       54.08      3.86 o 
   5  -9   3        0.84        0.15      3.13 o 
   6  -9   3        0.19        2.67      3.42 o 
   7  -9   3        0.69       -0.15      4.68 o 
   8  -9   3        0.42       -5.23      5.23 o 
   9  -9   3        3.20       -4.96      4.96 o 
  -6  -8   3        4.34        5.37      7.67 o 
  -5  -8   3        3.73       -1.55      5.76 o 
  -4  -8   3        7.01       -2.54      4.27 o 
  -3  -8   3       16.38       13.81      3.73 o 
  -2  -8   3        5.35       -0.03      2.61 o 
  -1  -8   3      128.45      136.57      4.09 o 
   0  -8   3        0.50       -1.10      2.03 o 
   1  -8   3        1.81        2.88      2.39 o 
   2  -8   3       21.51       18.68      2.79 o 
   3  -8   3       73.10       58.59      4.16 o 
   4  -8   3       80.16       98.39      6.31 o 
   5  -8   3        6.08        5.79      3.11 o 
   6  -8   3        0.04       -3.23      3.23 o 
   7  -8   3        0.50       -3.78      4.05 o 
   8  -8   3        0.05       -5.66      5.66 o 
   9  -8   3        0.68       -5.01      5.01 o 
  -6  -7   3        7.45       15.05      5.29 o 
  -5  -7   3       63.66       72.66      4.91 o 
  -4  -7   3       11.59        7.60      3.19 o 
  -3  -7   3       17.13       22.55      3.04 o 
  -2  -7   3      336.16      328.83      6.46 o 
  -1  -7   3       12.94        8.14      2.16 o 
   0  -7   3       80.22       98.51      3.23 o 
   1  -7   3      237.39      268.06      6.14 o 
   2  -7   3       88.47       74.31      3.76 o 
   3  -7   3       97.52      123.82      5.10 o 
   4  -7   3       49.72       53.83      2.91 o 
   5  -7   3       31.81       38.96      3.34 o 
   6  -7   3        0.38       -3.28      3.28 o 
   7  -7   3        6.59        4.17      3.66 o 
   8  -7   3        5.97        1.94      4.06 o 
   9  -7   3        4.92        7.88      6.07 o 
  -7  -6   3        3.72        5.07      5.33 o 
  -6  -6   3      100.31      115.95      6.54 o 
  -5  -6   3        0.34        3.54      3.93 o 
  -4  -6   3       35.42       31.54      3.18 o 
  -3  -6   3        2.97        3.24      2.23 o 
  -2  -6   3      235.05      233.48      4.23 o 
  -1  -6   3      176.82      186.68      3.63 o 
   0  -6   3      241.55      241.41      4.54 o 
   1  -6   3       33.03       46.36      1.77 o 
   2  -6   3       97.58      107.81      2.73 o 
   3  -6   3      161.97      151.88      4.27 o 
   4  -6   3      119.08      116.72      4.10 o 
   5  -6   3        0.23        3.24      2.88 o 
   6  -6   3       12.76        9.51      3.47 o 
   7  -6   3        1.30        1.00      3.71 o 
   8  -6   3        0.55       -0.70      4.05 o 
   9  -6   3        1.41        1.79      6.82 o 
  -8  -5   3        4.12        7.60      6.98 o 
  -7  -5   3       59.46       69.14      7.12 o 
  -6  -5   3       17.06       11.91      4.27 o 
  -5  -5   3      140.32      127.08      5.11 o 
  -4  -5   3      454.62      471.43      8.31 o 
  -3  -5   3      115.29      128.73      4.01 o 
  -2  -5   3      461.98      487.76      7.02 o 
  -1  -5   3      168.58      153.66      2.52 o 
   0  -5   3       47.13       65.68      2.55 o 
   1  -5   3      228.94      240.94      3.92 o 
   2  -5   3     1269.23     1266.43     19.47 o 
   3  -5   3      117.90      136.87      4.04 o 
   4  -5   3      886.52      907.88     15.77 o 
   5  -5   3        3.36        2.35      2.69 o 
   6  -5   3        0.00        0.52      3.25 o 
   7  -5   3        7.31        6.18      3.53 o 
   8  -5   3        5.07        2.15      7.20 o 
   9  -5   3       17.63       14.39      5.65 o 
  -8  -4   3       24.74       34.22      5.64 o 
  -7  -4   3        1.63        3.59      3.90 o 
  -6  -4   3       73.56       76.79      3.87 o 
  -5  -4   3      112.02      110.91      3.49 o 
  -4  -4   3       19.29       17.24      1.81 o 
  -3  -4   3      373.04      318.88      4.68 o 
  -2  -4   3     1941.48     2032.40     26.09 o 
  -1  -4   3        1.18        0.26      0.68 o 
   0  -4   3     1007.78     1021.67     14.77 o 
   1  -4   3      769.62      765.09     12.07 o 
   2  -4   3       20.98       18.51      1.60 o 
   3  -4   3      354.53      367.53      6.61 o 
   4  -4   3       79.76       87.53      3.45 o 
   5  -4   3        4.88       11.60      2.66 o 
   6  -4   3       42.82       40.95      3.72 o 
   7  -4   3        7.94        3.27      4.06 o 
   8  -4   3        3.97        1.08      4.50 o 
   9  -4   3        0.34       -4.24      9.61 o 
  -8  -3   3        0.05        3.50      4.06 o 
  -7  -3   3      136.86      135.00      5.00 o 
  -6  -3   3      323.67      307.03      6.94 o 
  -5  -3   3        4.12        0.15      2.05 o 
  -4  -3   3      243.39      202.36      4.00 o 
  -3  -3   3      839.48      765.95     11.16 o 
  -2  -3   3      110.05      117.74      2.48 o 
  -1  -3   3     1558.37     1588.59     23.42 o 
   0  -3   3      340.26      342.60      7.83 o 
   1  -3   3       30.80       36.80      1.80 o 
   2  -3   3      175.42      193.65      3.94 o 
   3  -3   3      937.12     1101.49     15.89 o 
   4  -3   3      227.82      224.42      4.68 o 
   5  -3   3      123.71      130.45      3.97 o 
   6  -3   3        5.77        7.75      3.54 o 
   7  -3   3        2.42        3.06      3.17 o 
   8  -3   3       22.36       21.41      3.96 o 
   9  -3   3        0.31        2.44      4.65 o 
  -9  -2   3        1.77        9.04      5.01 o 
  -8  -2   3       70.10       78.40      5.02 o 
  -7  -2   3       18.23       23.23      3.07 o 
  -6  -2   3       63.80       68.14      3.25 o 
  -5  -2   3      531.29      522.16      8.98 o 
  -4  -2   3      494.90      422.73      7.24 o 
  -3  -2   3       82.43       98.99      2.48 o 
  -2  -2   3     3049.29     3217.10     45.68 o 
  -1  -2   3     1186.42     1357.88     20.04 o 
   0  -2   3       15.79       19.76      1.60 o 
   1  -2   3     4936.50     6100.03     95.82 o 
   2  -2   3     2877.18     3431.03     63.57 o 
   3  -2   3      949.66      977.84     14.30 o 
   4  -2   3       77.48       78.84      3.04 o 
   5  -2   3       98.37      117.97      4.10 o 
   6  -2   3       27.91       22.57      3.61 o 
   7  -2   3       28.34       32.86      3.42 o 
   8  -2   3        0.59        0.52      3.65 o 
   9  -2   3       10.93        7.41      6.41 o 
  -9  -1   3       39.38       43.38      9.86 o 
  -8  -1   3       55.66       59.24      4.36 o 
  -7  -1   3        2.86        4.68      2.66 o 
  -6  -1   3      346.56      344.92      7.18 o 
  -5  -1   3      169.58      182.39      4.12 o 
  -4  -1   3      132.02      122.37      2.69 o 
  -3  -1   3     1614.43     1603.69     22.67 o 
  -2  -1   3     1623.34     1785.16     27.62 o 
  -1  -1   3     1424.13     1352.23     21.07 o 
   0  -1   3     4626.94     5254.83    184.75 o 
   1  -1   3     1853.26     2012.36     66.34 o 
   2  -1   3      577.64      606.54     12.15 o 
   3  -1   3     1189.49     1221.75     24.15 o 
   4  -1   3      107.62      128.37      3.68 o 
   5  -1   3      213.38      205.79      5.03 o 
   6  -1   3       48.48       48.45      3.42 o 
   7  -1   3        4.36       10.66      3.07 o 
   8  -1   3        1.13       -1.26      3.82 o 
   9  -1   3        0.20        0.22      4.38 o 
  -9   0   3        6.01        6.83      6.96 o 
  -8   0   3       25.66       36.94      5.89 o 
  -7   0   3      185.60      182.03      5.77 o 
  -6   0   3      225.74      213.29      5.41 o 
  -5   0   3      319.02      293.81      6.11 o 
  -4   0   3     1708.06     1650.54     23.60 o 
  -3   0   3      128.85      105.44      2.46 o 
  -2   0   3      677.03      613.22     10.69 o 
  -1   0   3     4257.00     4524.16     85.78 o 
   0   0   3     4117.19     4775.89     76.92 o 
   1   0   3       15.62       15.84      1.79 o 
   2   0   3     3634.84     3911.62     54.78 o 
   3   0   3       51.70       67.27      1.97 o 
   4   0   3       23.01       18.16      1.65 o 
   5   0   3      255.34      267.10      5.28 o 
   6   0   3       15.26       21.34      2.96 o 
   7   0   3       41.20       39.32      3.62 o 
   8   0   3       17.19       19.31      4.20 o 
   9   0   3        1.59        2.21      5.62 o 
 -10   1   3        1.56       16.88      5.79 o 
  -9   1   3       27.67       25.00      5.24 o 
  -8   1   3       56.43       57.28      4.54 o 
  -7   1   3        8.20       11.25      2.98 o 
  -6   1   3       45.80       48.18      2.88 o 
  -5   1   3      466.89      421.73      7.40 o 
  -4   1   3      278.47      279.11      4.60 o 
  -3   1   3      943.85      969.85     16.74 o 
  -2   1   3     1016.16      925.65     14.55 o 
  -1   1   3       89.81       78.12      2.96 o 
   0   1   3     1732.27     1765.09     32.94 o 
   1   1   3     2219.32     2304.34     35.11 o 
   2   1   3       35.22       40.18      1.37 o 
   3   1   3      214.87      188.09      3.21 o 
   4   1   3      345.50      355.09      5.63 o 
   5   1   3        3.87        1.02      2.18 o 
   6   1   3       61.68       68.59      3.66 o 
   7   1   3       15.98       19.26      4.49 o 
   8   1   3        0.04        5.58      5.97 o 
 -10   2   3        4.64       12.73      5.37 o 
  -9   2   3       13.76       21.45      4.73 o 
  -8   2   3       33.51       25.39      3.32 o 
  -7   2   3        7.21       10.04      4.83 o 
  -6   2   3      488.22      477.45      9.09 o 
  -5   2   3      241.39      254.57      4.46 o 
  -4   2   3      609.92      637.46      9.43 o 
  -3   2   3      946.87      951.70     19.30 o 
  -2   2   3      161.29      149.27      2.88 o 
  -1   2   3     1646.23     1542.43     28.89 o 
   0   2   3      251.24      230.44      5.24 o 
   1   2   3       93.15      114.64      2.50 o 
   2   2   3     1013.46      962.22     12.98 o 
   3   2   3      305.30      293.21      4.50 o 
   4   2   3        4.17       -1.94      2.02 o 
   5   2   3      150.97      140.35      4.31 o 
   6   2   3        3.21        1.92      3.35 o 
   7   2   3        4.29        2.89      6.98 o 
   8   2   3        6.89        7.72      6.52 o 
 -10   3   3        4.05       -0.49      7.63 o 
  -9   3   3        1.75        6.79      4.31 o 
  -8   3   3       96.20       94.16      4.94 o 
  -7   3   3        2.32        5.55      2.45 o 
  -6   3   3       23.26       24.92      1.83 o 
  -5   3   3      572.05      605.63     10.91 o 
  -4   3   3      500.34      488.97      8.76 o 
  -3   3   3      266.91      305.00      6.34 o 
  -2   3   3     1516.12     1540.79     27.80 o 
  -1   3   3      833.98      764.33     11.89 o 
   0   3   3       79.32       68.44      2.08 o 
   1   3   3      975.69      945.04     12.63 o 
   2   3   3      238.79      191.39      3.32 o 
   3   3   3        7.59       10.34      1.70 o 
   4   3   3      146.60      130.38      4.31 o 
   5   3   3      173.80      191.51      8.73 o 
   6   3   3        3.87        9.05      3.82 o 
   7   3   3       19.25       25.19      5.28 o 
 -10   4   3        0.04       12.79      6.05 o 
  -9   4   3        3.43       17.34      5.11 o 
  -8   4   3       21.32       25.66      2.96 o 
  -7   4   3       21.46       23.03      4.09 o 
  -6   4   3       10.65        8.01      2.76 o 
  -5   4   3      188.59      203.08      5.62 o 
  -4   4   3        0.14        0.95      1.85 o 
  -3   4   3      152.73      141.69      3.95 o 
  -2   4   3      389.90      358.24      7.26 o 
  -1   4   3       46.07       55.81      2.22 o 
   0   4   3      832.10      814.28     11.98 o 
   1   4   3       29.77       24.29      1.70 o 
   2   4   3       21.74       25.46      1.98 o 
   3   4   3      169.57      164.89      3.85 o 
   4   4   3       17.47       17.19      2.79 o 
   5   4   3      111.09       98.31      8.03 o 
   6   4   3       28.17       43.66      8.11 o 
   7   4   3        0.20       -2.54      5.44 o 
 -10   5   3        0.58        9.75      7.18 o 
  -9   5   3        1.55        9.22      6.01 o 
  -8   5   3        7.01        5.39      3.34 o 
  -7   5   3       46.58       58.04      4.97 o 
  -6   5   3      166.47      165.69      6.86 o 
  -5   5   3       24.36       23.80      2.74 o 
  -4   5   3      142.17      131.87      4.25 o 
  -3   5   3      226.11      229.16      9.59 o 
  -2   5   3        3.38        3.96      1.63 o 
  -1   5   3      169.75      157.06      3.76 o 
   0   5   3      261.30      234.31      4.54 o 
   1   5   3       75.05       71.26      2.59 o 
   2   5   3       65.09       68.50      2.69 o 
   3   5   3       28.76       34.95      2.63 o 
   4   5   3       14.19       12.75      3.94 o 
   5   5   3       11.95        8.47      5.03 o 
   6   5   3        6.83        5.03     10.46 o 
  -9   6   3        0.02       13.13      5.77 o 
  -8   6   3        0.26       -0.17      8.25 o 
  -7   6   3       17.60       16.19      3.58 o 
  -6   6   3       10.92       14.39      3.49 o 
  -5   6   3       38.16       57.05      3.59 o 
  -4   6   3       12.16        7.51      2.59 o 
  -3   6   3      359.67      355.94     13.21 o 
  -2   6   3       24.63       30.40      2.31 o 
  -1   6   3        4.59        1.79      2.10 o 
   0   6   3      279.79      244.78      5.30 o 
   1   6   3      118.41      114.65      6.04 o 
   2   6   3        0.49       -0.48      2.86 o 
   3   6   3      109.86      111.57      4.60 o 
   4   6   3       53.51       56.32      8.39 o 
   5   6   3        2.09        3.60      5.42 o 
  -8   7   3        7.37        7.13      8.67 o 
  -7   7   3        3.05        5.05      4.37 o 
  -6   7   3       77.84       86.81      9.55 o 
  -5   7   3       22.74       30.31      6.19 o 
  -4   7   3       20.61       24.88      4.59 o 
  -3   7   3      150.88      167.23      4.59 o 
  -2   7   3      283.55      276.09      6.62 o 
  -1   7   3       12.24       11.67      2.91 o 
   0   7   3       64.33       64.06      3.25 o 
   1   7   3       55.96       57.87      3.42 o 
   2   7   3        4.52        5.13      2.91 o 
   3   7   3        2.70        7.50      3.78 o 
   4   7   3        2.06        8.65      5.34 o 
  -8   8   3        1.91       -0.20      9.04 o 
  -7   8   3        0.45       -2.08      5.40 o 
  -6   8   3        2.29       -1.24      4.79 o 
  -5   8   3        0.38       -0.16      4.51 o 
  -4   8   3        5.61        9.86      3.25 o 
  -3   8   3      122.28      116.05     10.03 o 
  -2   8   3       31.97       29.67      3.23 o 
  -1   8   3        3.63        9.16      3.14 o 
   0   8   3       38.82       31.71      3.15 o 
   1   8   3       38.56       40.31      5.68 o 
   2   8   3        9.45       12.60      3.93 o 
   3   8   3        5.45        8.47      3.92 o 
  -8   9   3        0.18       -6.83     10.11 o 
  -7   9   3        1.86        2.70      9.11 o 
  -6   9   3        5.15        1.41      7.89 o 
  -5   9   3        2.84       -1.75      8.40 o 
  -4   9   3        6.73        7.95      4.35 o 
  -3   9   3        0.27        3.51      3.55 o 
  -2   9   3        5.78       12.84      5.31 o 
  -1   9   3        0.54        2.93      3.97 o 
   0   9   3        0.09       -1.99      5.06 o 
   1   9   3        5.49        9.04      3.93 o 
   2   9   3        0.14        2.19      4.22 o 
  -7  10   3        1.44       -2.61     13.39 o 
  -6  10   3        1.21        4.86      8.89 o 
  -5  10   3        0.04        0.07      5.95 o 
  -4  10   3        9.27        7.94      5.08 o 
  -3  10   3        3.79        6.89      4.14 o 
  -2  10   3        1.89        4.67      4.22 o 
  -1  10   3        7.79       11.12      4.60 o 
   0  10   3        1.62        6.76      4.82 o 
   1  10   3        0.00        2.76      4.50 o 
  -5  11   3        0.01       -4.45      5.77 o 
  -4  11   3        0.05        2.67      5.76 o 
  -3  11   3        1.30        0.47      4.66 o 
  -2  11   3        0.21        4.47      4.79 o 
   1 -13   4        0.21       -8.24      8.24 o 
   2 -13   4        0.27        2.93      8.58 o 
   3 -13   4        0.22       -4.17      5.84 o 
   4 -13   4        1.24        1.33      5.94 o 
  -1 -12   4        3.95        5.53      6.84 o 
   0 -12   4        0.74        8.33      6.31 o 
   1 -12   4        0.55        0.46      6.15 o 
   2 -12   4        0.04       -4.13      5.32 o 
   3 -12   4        1.06       -3.18      5.36 o 
   4 -12   4        2.23       -0.11      5.37 o 
   5 -12   4        0.08       -2.56      5.25 o 
   6 -12   4        1.48        8.84      6.82 o 
  -3 -11   4        0.46       -3.17      7.13 o 
  -2 -11   4        0.32        2.12      4.13 o 
  -1 -11   4        0.02       -4.53      4.53 o 
   0 -11   4        3.07       -3.74      4.87 o 
   1 -11   4        1.24       -4.19      4.19 o 
   2 -11   4        1.82       -2.13      4.77 o 
   3 -11   4        0.27       -1.39      4.72 o 
   4 -11   4        7.93        4.99      4.73 o 
   5 -11   4        0.13       -2.17      4.54 o 
   6 -11   4       14.35        8.28      4.59 o 
   7 -11   4        1.20        2.88      4.63 o 
  -4 -10   4       11.05        0.20      5.86 o 
  -3 -10   4        1.96        4.06      5.11 o 
  -2 -10   4        0.05       -3.33      3.33 o 
  -1 -10   4        1.14       -0.55      2.81 o 
   0 -10   4        0.42        6.24      3.52 o 
   1 -10   4        5.52        8.09      3.13 o 
   2 -10   4        5.54        4.73      3.35 o 
   3 -10   4        0.04        0.44      3.42 o 
   4 -10   4       14.27       16.44      6.40 o 
   5 -10   4        8.90        5.91      4.36 o 
   6 -10   4        4.64        7.89      5.17 o 
   7 -10   4        2.65        0.72      4.46 o 
   8 -10   4        0.03       -4.73      4.73 o 
  -5  -9   4        7.95        9.40      7.12 o 
  -4  -9   4        0.11       -4.86      5.24 o 
  -3  -9   4        1.94       -1.22      3.94 o 
  -2  -9   4       52.76       53.03      4.12 o 
  -1  -9   4       18.55       16.16      2.77 o 
   0  -9   4       11.34       20.44      2.74 o 
   1  -9   4       15.32       21.35      3.05 o 
   2  -9   4        1.23        5.49      2.74 o 
   3  -9   4        0.74        2.80      3.10 o 
   4  -9   4        4.89        6.40      3.34 o 
   5  -9   4       29.99       24.77      3.56 o 
   6  -9   4        2.37       -2.74      5.43 o 
   7  -9   4        0.21        0.59      4.40 o 
   8  -9   4        0.53       -3.91      4.76 o 
   9  -9   4        1.25       -5.32      5.32 o 
  -6  -8   4        9.75        7.81      7.50 o 
  -5  -8   4        9.87       12.40      6.82 o 
  -4  -8   4       32.59       41.46      8.25 o 
  -3  -8   4       14.95       11.67      4.06 o 
  -2  -8   4        3.58        8.18      2.76 o 
  -1  -8   4       15.92       22.88      2.66 o 
   0  -8   4       43.27       41.13      4.11 o 
   1  -8   4       10.18       -0.44      2.34 o 
   2  -8   4        1.93        4.22      2.38 o 
   3  -8   4       33.81       28.75      3.31 o 
   4  -8   4       18.59       25.50      3.60 o 
   5  -8   4       22.27       16.41      3.57 o 
   6  -8   4        0.08       -3.83      3.83 o 
   7  -8   4        0.29       -4.25      4.25 o 
   8  -8   4        1.82        1.24      5.55 o 
   9  -8   4        1.21       -3.01      5.65 o 
  -6  -7   4        0.58       -4.94      4.94 o 
  -5  -7   4        5.63        3.93      6.28 o 
  -4  -7   4       30.25       32.44      3.86 o 
  -3  -7   4      146.13      131.16      5.21 o 
  -2  -7   4       90.88      100.08      3.26 o 
  -1  -7   4      132.77      136.88      3.83 o 
   0  -7   4        8.23       12.54      1.96 o 
   1  -7   4       51.32       60.08      2.59 o 
   2  -7   4      136.85      115.78      3.64 o 
   3  -7   4        0.00        1.64      2.16 o 
   4  -7   4        0.57        3.01      2.64 o 
   5  -7   4       13.57       17.34      3.29 o 
   6  -7   4        0.07       -3.47      3.47 o 
   7  -7   4        0.62       -3.00      4.05 o 
   8  -7   4        0.31        0.22      4.51 o 
   9  -7   4        2.11       -2.97      6.88 o 
  -7  -6   4        1.72       -1.79      6.34 o 
  -6  -6   4       77.31       82.69      5.66 o 
  -5  -6   4      100.99      120.66      8.41 o 
  -4  -6   4       11.77        7.52      2.83 o 
  -3  -6   4      226.03      213.58      6.42 o 
  -2  -6   4      353.57      373.71      5.81 o 
  -1  -6   4       73.99       79.99      2.09 o 
   0  -6   4      293.22      304.05      5.38 o 
   1  -6   4        1.43        3.91      0.83 o 
   2  -6   4       39.37       46.37      1.86 o 
   3  -6   4      119.36      122.99      4.09 o 
   4  -6   4      120.89      109.78      5.17 o 
   5  -6   4        4.98        1.73      3.15 o 
   6  -6   4       11.89        7.89      3.47 o 
   7  -6   4        5.79        2.79      3.62 o 
   8  -6   4        5.47        1.27      4.97 o 
   9  -6   4        0.21       -6.51     10.57 o 
  -8  -5   4       11.71        9.30      9.06 o 
  -7  -5   4       49.79       54.33      6.68 o 
  -6  -5   4       64.75       76.24      5.26 o 
  -5  -5   4       13.50       12.71      2.85 o 
  -4  -5   4      120.85      117.12      3.06 o 
  -3  -5   4      344.96      336.75      4.86 o 
  -2  -5   4        5.35        3.58      1.28 o 
  -1  -5   4      662.67      619.65      8.10 o 
   0  -5   4      441.15      391.99      5.03 o 
   1  -5   4        7.24        5.65      1.04 o 
   2  -5   4      267.96      239.48      4.28 o 
   3  -5   4       26.53       20.94      1.91 o 
   4  -5   4      253.32      267.40      5.22 o 
   5  -5   4        2.29       -0.45      4.50 o 
   6  -5   4        6.57        5.11      3.60 o 
   7  -5   4        0.36       -1.74      5.06 o 
   8  -5   4       19.10       10.41      7.19 o 
   9  -5   4       13.03        6.97     11.51 o 
  -8  -4   4       64.96       76.42     10.07 o 
  -7  -4   4       71.02       83.19      4.41 o 
  -6  -4   4        1.89        1.25      2.80 o 
  -5  -4   4      224.48      194.32      5.14 o 
  -4  -4   4      290.02      307.28      4.87 o 
  -3  -4   4       30.45       48.10      1.70 o 
  -2  -4   4     1809.80     1931.18     23.62 o 
  -1  -4   4      190.73      178.16      3.01 o 
   0  -4   4      155.09      196.00      3.65 o 
   1  -4   4      575.87      608.78     10.72 o 
   2  -4   4      213.15      226.41      3.79 o 
   3  -4   4        4.08        4.22      1.86 o 
   4  -4   4        9.20        7.58      2.49 o 
   5  -4   4       16.53       18.34      2.89 o 
   6  -4   4        2.23        3.10      3.30 o 
   7  -4   4        5.05        5.34      3.45 o 
   8  -4   4        6.90       11.36      4.56 o 
   9  -4   4        9.55       16.13      5.97 o 
  -9  -3   4        5.85        2.90      6.10 o 
  -8  -3   4       23.59       24.81      5.81 o 
  -7  -3   4       22.30       26.72      3.37 o 
  -6  -3   4      404.49      353.50      7.61 o 
  -5  -3   4      167.72      160.18      4.51 o 
  -4  -3   4      437.83      355.66      6.03 o 
  -3  -3   4     2104.65     2207.64     27.50 o 
  -2  -3   4      228.47      256.82      4.32 o 
  -1  -3   4      905.84      947.10     13.85 o 
   0  -3   4     3188.98     3694.43     56.30 o 
   1  -3   4      232.20      248.15      4.95 o 
   2  -3   4      968.74     1004.56     13.51 o 
   3  -3   4      874.21      926.28     13.77 o 
   4  -3   4       13.46       18.21      2.42 o 
   5  -3   4        8.09        2.27      2.78 o 
   6  -3   4       15.14       14.43      3.61 o 
   7  -3   4        4.99        9.69      3.39 o 
   8  -3   4       33.85       27.94      6.15 o 
   9  -3   4        4.71       10.86      4.70 o 
  -9  -2   4       29.60       31.68      5.18 o 
  -8  -2   4       29.49       34.20      6.52 o 
  -7  -2   4      139.20      147.13      5.65 o 
  -6  -2   4       67.20       76.43      3.47 o 
  -5  -2   4       65.82       51.91      2.20 o 
  -4  -2   4      767.60      702.20      9.90 o 
  -3  -2   4     2932.73     3718.73     51.85 o 
  -2  -2   4      952.53      876.64     13.82 o 
  -1  -2   4      533.25      538.48      8.61 o 
   0  -2   4      727.88      842.70     17.41 o 
   1  -2   4      434.27      491.74     10.10 o 
   2  -2   4     1854.07     1919.15     27.38 o 
   3  -2   4        6.07        4.16      1.40 o 
   4  -2   4       33.75       24.40      2.55 o 
   5  -2   4      120.15      114.71      4.12 o 
   6  -2   4       40.78       47.58      3.84 o 
   7  -2   4        2.46        0.15      3.48 o 
   8  -2   4        3.27        2.13      4.84 o 
   9  -2   4        3.75        7.02      4.61 o 
  -9  -1   4        6.05       10.45      4.55 o 
  -8  -1   4      101.18      104.24      5.42 o 
  -7  -1   4       37.58       45.44      3.02 o 
  -6  -1   4      228.20      189.90      4.61 o 
  -5  -1   4      268.25      229.32      4.47 o 
  -4  -1   4      155.99      175.48      3.40 o 
  -3  -1   4     3998.95     4226.23     58.85 o 
  -2  -1   4     1417.69     1331.41     25.01 o 
  -1  -1   4       38.01       44.35      1.48 o 
   0  -1   4     7335.51     9298.51    184.02 o 
   1  -1   4      276.74      237.39      4.50 o 
   2  -1   4       33.74       46.71      1.81 o 
   3  -1   4      749.49      809.66     12.18 o 
   4  -1   4      181.70      165.55      3.83 o 
   5  -1   4       41.64       36.45      3.04 o 
   6  -1   4       44.65       49.50      3.84 o 
   7  -1   4       24.85       35.36      5.49 o 
   8  -1   4        1.56        0.92      4.87 o 
   9  -1   4        0.07       14.94      5.88 o 
  -9   0   4       44.42       42.29      5.81 o 
  -8   0   4        1.13       -4.24      4.24 o 
  -7   0   4      122.96      114.41      4.88 o 
  -6   0   4      859.93      866.24     15.40 o 
  -5   0   4        7.25        7.24      1.82 o 
  -4   0   4      439.34      402.22      7.52 o 
  -3   0   4     1774.93     1721.56     26.19 o 
  -2   0   4       34.06       33.36      1.26 o 
  -1   0   4     2154.98     2352.55     39.45 o 
   0   0   4      816.83      829.92     13.14 o 
   1   0   4      394.31      379.89      6.53 o 
   2   0   4      845.76      843.14     10.64 o 
   3   0   4       34.88       26.57      1.54 o 
   4   0   4       38.80       52.50      2.19 o 
   5   0   4       48.19       45.73      2.82 o 
   6   0   4       20.03       27.01      3.21 o 
   7   0   4        0.50       -4.90      6.43 o 
   8   0   4       34.73       40.17      5.66 o 
 -10   1   4        6.79       14.99      7.99 o 
  -9   1   4        3.62        9.28      4.77 o 
  -8   1   4       44.46       56.94      6.45 o 
  -7   1   4      137.54      143.54      6.05 o 
  -6   1   4      110.55      109.77      4.03 o 
  -5   1   4       96.23       96.49      3.44 o 
  -4   1   4      932.83      950.79     13.45 o 
  -3   1   4      263.16      309.60      4.82 o 
  -2   1   4      159.67      153.68      3.17 o 
  -1   1   4      409.74      395.45      7.32 o 
   0   1   4      635.46      676.30     11.81 o 
   1   1   4      715.06      670.05      9.15 o 
   2   1   4      524.35      547.80      7.24 o 
   3   1   4       74.79       66.21      2.04 o 
   4   1   4      304.87      292.57      5.09 o 
   5   1   4       24.44       34.04      2.73 o 
   6   1   4        1.44        0.04      3.33 o 
   7   1   4       19.35       24.02      9.36 o 
   8   1   4        0.04        2.72     11.38 o 
 -10   2   4        0.01        6.83      5.14 o 
  -9   2   4       28.75       25.18      4.69 o 
  -8   2   4       20.59       20.33      3.90 o 
  -7   2   4       18.79       18.71      2.78 o 
  -6   2   4      491.94      509.74      9.68 o 
  -5   2   4      356.45      354.03      5.41 o 
  -4   2   4      356.02      330.97      5.12 o 
  -3   2   4     1379.12     1340.25     20.34 o 
  -2   2   4     2763.69     3020.99     43.63 o 
  -1   2   4      290.36      320.35      5.93 o 
   0   2   4     1792.23     1720.69     26.03 o 
   1   2   4      851.96      822.74     11.08 o 
   2   2   4      563.20      545.13      7.32 o 
   3   2   4      228.39      198.50      3.65 o 
   4   2   4      139.51      137.02      4.13 o 
   5   2   4       72.89       70.68      5.09 o 
   6   2   4       23.62       27.84      4.10 o 
   7   2   4        6.52       12.13      4.90 o 
 -10   3   4        5.10       11.57     11.21 o 
  -9   3   4        6.82       10.56      4.29 o 
  -8   3   4        0.13       -1.05      3.91 o 
  -7   3   4      153.93      175.62      9.17 o 
  -6   3   4       29.94       31.14      3.50 o 
  -5   3   4        4.44        6.12      2.36 o 
  -4   3   4      480.60      455.18      9.14 o 
  -3   3   4        6.15        0.08      1.73 o 
  -2   3   4      130.77      131.67      2.65 o 
  -1   3   4      267.74      217.53      4.20 o 
   0   3   4       59.12       44.80      1.90 o 
   1   3   4       14.75       19.35      1.57 o 
   2   3   4      161.04      135.78      3.16 o 
   3   3   4       31.81       35.53      2.07 o 
   4   3   4       61.37       60.42      3.26 o 
   5   3   4        0.89       -1.41      2.91 o 
   6   3   4       33.12       40.50      5.04 o 
   7   3   4        9.69       14.17      5.40 o 
 -10   4   4        4.73       15.81      5.09 o 
  -9   4   4        5.45        6.05      6.14 o 
  -8   4   4       35.34       39.30      5.60 o 
  -7   4   4       19.94       20.93      4.48 o 
  -6   4   4       49.03       47.18      3.64 o 
  -5   4   4      267.54      248.41      5.79 o 
  -4   4   4       30.33       26.51      3.31 o 
  -3   4   4        2.23        2.67      2.17 o 
  -2   4   4      750.12      715.49     11.34 o 
  -1   4   4        0.71       -1.75      1.79 o 
   0   4   4      188.96      183.20      3.90 o 
   1   4   4      502.94      495.94      7.32 o 
   2   4   4        8.72        3.76      1.92 o 
   3   4   4       19.91       21.57      2.44 o 
   4   4   4      148.41      149.00      5.38 o 
   5   4   4        4.07        7.36      4.66 o 
   6   4   4       10.08        7.63      6.55 o 
  -9   5   4        1.42       -4.55      5.70 o 
  -7   5   4        3.10        3.34      4.38 o 
  -6   5   4       24.66       29.81      3.23 o 
  -5   5   4        0.96       -1.71      2.58 o 
  -4   5   4      130.59      139.85      4.55 o 
  -3   5   4      144.32      150.26      5.17 o 
  -2   5   4        9.12        8.82      2.30 o 
  -1   5   4      257.37      254.25      5.27 o 
   0   5   4      136.65      141.50      3.63 o 
   1   5   4       18.40       18.87      2.01 o 
   2   5   4       77.67       84.23      3.02 o 
   3   5   4      141.05      136.69      5.61 o 
   4   5   4        4.92        1.58      4.54 o 
   5   5   4        1.44       -5.06      5.06 o 
   6   5   4       18.83       15.66      7.65 o 
  -7   6   4       50.20       46.05      5.35 o 
  -6   6   4        5.61        7.93      2.92 o 
  -5   6   4       40.77       41.85      3.47 o 
  -4   6   4      118.18      125.68      7.69 o 
  -3   6   4       61.79       66.67      3.68 o 
  -2   6   4       95.92       91.70      4.92 o 
  -1   6   4       74.82       95.91      4.82 o 
   0   6   4       85.11       97.74      3.68 o 
   1   6   4        1.21       -2.57      2.57 o 
   2   6   4        6.72        8.49      2.61 o 
   3   6   4        2.32       -3.46      3.46 o 
   4   6   4        0.85        3.90      4.96 o 
   5   6   4        1.27       -5.48      5.48 o 
  -7   7   4        0.86        6.40     10.33 o 
  -6   7   4        0.20        1.95      4.31 o 
  -5   7   4        6.03        3.81      4.47 o 
  -4   7   4        5.99       -1.02      4.02 o 
  -3   7   4        1.62        1.94      2.62 o 
  -2   7   4        0.34       -1.87      2.82 o 
  -1   7   4       39.11       33.93      3.40 o 
   0   7   4       85.03       79.10      3.71 o 
   1   7   4        0.33       -0.21      3.33 o 
   2   7   4        0.81       -0.27      4.11 o 
   3   7   4       45.62       49.36      4.44 o 
   4   7   4        2.37       -2.43      5.58 o 
  -7   8   4       11.16       10.89     10.93 o 
  -6   8   4        8.25        7.52      5.10 o 
  -5   8   4        0.80        1.45      8.66 o 
  -4   8   4       37.33       38.92      3.90 o 
  -3   8   4       36.69       39.48      3.39 o 
  -2   8   4        3.15        6.06      3.94 o 
  -1   8   4        8.33        9.94      3.94 o 
   0   8   4       24.49       28.39      4.42 o 
   1   8   4        0.03        2.94      3.74 o 
   2   8   4       10.35        7.53      4.38 o 
   3   8   4        0.04        5.20      5.29 o 
  -7   9   4        0.03        7.68     12.26 o 
  -6   9   4        0.02       -3.69      7.89 o 
  -5   9   4        0.28       -0.22      7.91 o 
  -4   9   4        3.51        7.87      4.80 o 
  -3   9   4        0.02        1.93      3.88 o 
  -2   9   4        4.91       10.50      4.18 o 
  -1   9   4        0.30        1.15      4.29 o 
   0   9   4        1.22       -1.24      4.48 o 
   1   9   4        0.09        0.50      4.10 o 
  -6  10   4        0.05        9.79      9.86 o 
  -5  10   4        0.68        5.96      5.17 o 
  -4  10   4        0.14       -1.52      5.25 o 
  -3  10   4        0.25       -2.60      4.32 o 
  -2  10   4        0.03        6.12      4.61 o 
  -1  10   4        0.25        7.40      4.85 o 
   0  10   4        0.02        3.58      6.02 o 
   1 -13   5        2.71       -2.58      5.08 o 
   2 -13   5        0.02       -0.21     11.58 o 
   3 -13   5        0.91       -6.23      6.23 o 
   4 -13   5        0.22       -1.58      6.15 o 
   5 -13   5        0.06        1.57      9.07 o 
  -1 -12   5        0.65       -0.35      5.81 o 
   0 -12   5        0.05        4.27      4.84 o 
   1 -12   5        6.50        1.17      4.66 o 
   2 -12   5        3.86       11.51      6.69 o 
   3 -12   5        0.18       -0.90      5.65 o 
   4 -12   5        0.24       -2.25      5.49 o 
   5 -12   5        0.01       -5.22      5.22 o 
   6 -12   5        3.75        3.17      5.20 o 
  -3 -11   5        7.33        0.45      5.97 o 
  -2 -11   5        0.58        1.65      4.74 o 
  -1 -11   5        0.01       -2.84      3.48 o 
   0 -11   5        0.20       -4.91      4.91 o 
   1 -11   5        2.93        2.70      3.41 o 
   2 -11   5        1.82       -1.52      3.94 o 
   3 -11   5        1.06        2.32      4.97 o 
   4 -11   5        0.13        4.33      5.85 o 
   5 -11   5       16.32       17.78      5.20 o 
   6 -11   5        0.01       -0.70      6.41 o 
   7 -11   5        0.02        3.80      4.97 o 
  -4 -10   5        0.08       -5.84      5.84 o 
  -3 -10   5        4.47        1.31      5.49 o 
  -2 -10   5        0.08        1.24      3.43 o 
  -1 -10   5        0.26       -2.61      2.81 o 
   0 -10   5       23.37       22.59      2.82 o 
   1 -10   5       19.84       19.36      3.26 o 
   2 -10   5        0.70        3.93      2.92 o 
   3 -10   5        0.16        0.66      3.59 o 
   4 -10   5        1.68        0.59      3.68 o 
   5 -10   5       17.60       13.44      4.51 o 
   6 -10   5        1.51        0.70      4.45 o 
   7 -10   5        0.06        1.59      4.66 o 
   8 -10   5        0.17       -5.11      5.11 o 
  -5  -9   5       20.35       20.33      7.16 o 
  -4  -9   5       24.20       18.24      5.67 o 
  -3  -9   5        1.88        3.39      4.84 o 
  -2  -9   5       18.42       19.27      3.43 o 
  -1  -9   5      129.60      117.15      4.10 o 
   0  -9   5        2.20       -2.36      2.36 o 
   1  -9   5        0.17       -2.68      2.70 o 
   2  -9   5       21.93       21.06      3.05 o 
   3  -9   5        7.45        4.53      3.31 o 
   4  -9   5       15.83       24.69      3.87 o 
   5  -9   5       10.52        2.10      3.58 o 
   6  -9   5        0.65       -4.22      4.22 o 
   7  -9   5        0.68       -4.60      4.60 o 
   8  -9   5        0.37       -5.10      5.10 o 
  -6  -8   5        2.69        5.97      8.59 o 
  -5  -8   5        3.46        9.18      4.89 o 
  -4  -8   5        3.81        7.27      4.28 o 
  -3  -8   5       15.54       22.00      4.62 o 
  -2  -8   5      172.12      172.09      6.73 o 
  -1  -8   5        0.33        2.42      2.44 o 
   0  -8   5       68.14       75.17      3.27 o 
   1  -8   5       14.44       21.22      2.30 o 
   2  -8   5      103.31      110.04      3.97 o 
   3  -8   5        0.39        2.96      2.61 o 
   4  -8   5        2.48       -1.45      3.37 o 
   5  -8   5        2.96        5.30      4.00 o 
   6  -8   5        0.18       -1.44      4.24 o 
   7  -8   5        1.99        2.06      4.80 o 
   8  -8   5        2.37       -4.89      5.35 o 
   9  -8   5        1.00       -3.57      5.84 o 
  -6  -7   5       50.77       50.61      5.66 o 
  -5  -7   5        2.61        2.65      4.34 o 
  -4  -7   5      198.71      194.90      6.53 o 
  -3  -7   5      270.19      274.98     13.06 o 
  -2  -7   5       63.87       65.73      3.07 o 
  -1  -7   5      439.18      438.70      9.10 o 
   0  -7   5       90.33       83.04      2.93 o 
   1  -7   5       58.41       68.38      2.85 o 
   2  -7   5      170.52      170.29      6.22 o 
   3  -7   5       73.45       67.11      2.83 o 
   4  -7   5       10.12       11.26      2.94 o 
   5  -7   5       53.86       48.24      3.87 o 
   6  -7   5        2.23        1.70      3.65 o 
   7  -7   5        1.40        1.12      4.10 o 
   8  -7   5        0.18       -1.96      5.36 o 
   9  -7   5        0.03       -6.56      6.56 o 
  -7  -6   5        9.50       12.62      8.16 o 
  -6  -6   5        4.42        7.35      5.49 o 
  -5  -6   5       30.66       38.04      4.42 o 
  -4  -6   5       22.10       25.19      3.49 o 
  -3  -6   5      362.39      342.01      6.68 o 
  -2  -6   5       57.16       60.36      2.12 o 
  -1  -6   5        9.41        6.64      1.70 o 
   0  -6   5       55.84       56.75      1.61 o 
   1  -6   5      141.35      138.66      3.29 o 
   2  -6   5      136.27      147.05      3.17 o 
   3  -6   5        7.50        7.04      2.82 o 
   4  -6   5       20.18       16.01      2.63 o 
   5  -6   5        1.30       -2.64      2.64 o 
   6  -6   5        1.29       -4.83      5.38 o 
   7  -6   5       15.65        9.89      3.95 o 
   8  -6   5        0.12       -4.80      5.74 o 
   9  -6   5        4.22       -5.83      5.92 o 
  -8  -5   5       23.09       30.42      9.13 o 
  -7  -5   5       16.80       13.94      5.72 o 
  -6  -5   5      162.17      174.04      6.43 o 
  -5  -5   5      200.42      185.67      4.54 o 
  -4  -5   5       44.17       49.03      2.46 o 
  -3  -5   5      156.32      143.42      3.11 o 
  -2  -5   5      275.24      261.22      4.13 o 
  -1  -5   5      301.38      327.32      5.00 o 
   0  -5   5       36.16       33.97      1.93 o 
   1  -5   5      340.08      367.19      5.42 o 
   2  -5   5        1.92        3.76      1.56 o 
   3  -5   5        2.42        0.37      1.94 o 
   4  -5   5       36.37       34.38      2.70 o 
   5  -5   5       51.61       49.22      3.39 o 
   6  -5   5        3.99        1.52      3.21 o 
   7  -5   5        0.84       -2.42      3.45 o 
   8  -5   5        3.12       -4.96      4.96 o 
   9  -5   5        4.90        3.22      5.83 o 
  -8  -4   5       17.83       15.16      4.94 o 
  -7  -4   5      118.67      116.07      6.27 o 
  -6  -4   5        6.34        2.43      2.88 o 
  -5  -4   5      295.34      282.57      6.03 o 
  -4  -4   5      361.28      384.90      6.06 o 
  -3  -4   5       35.80       35.63      1.65 o 
  -2  -4   5      766.19      793.22     10.92 o 
  -1  -4   5     1127.87     1216.85     18.44 o 
   0  -4   5        0.46        2.43      1.16 o 
   1  -4   5     1352.94     1499.46     22.51 o 
   2  -4   5      809.61      875.61     11.90 o 
   3  -4   5      308.14      348.72      6.29 o 
   4  -4   5      166.88      166.01      5.04 o 
   5  -4   5       44.76       38.55      4.14 o 
   6  -4   5       20.63       23.79      3.65 o 
   7  -4   5       15.61        5.84      3.55 o 
   8  -4   5        0.39        0.82      4.56 o 
   9  -4   5        3.88       10.55      5.01 o 
  -9  -3   5        7.40        7.06      9.07 o 
  -8  -3   5       98.61      102.17      9.20 o 
  -7  -3   5       39.82       44.04      3.76 o 
  -6  -3   5       56.79       64.14      3.19 o 
  -5  -3   5      927.23     1015.06     16.16 o 
  -4  -3   5        2.45        7.46      1.70 o 
  -3  -3   5      314.25      308.76      5.14 o 
  -2  -3   5      605.01      582.69      9.54 o 
  -1  -3   5      140.08      169.89      3.22 o 
   0  -3   5       12.03       10.64      1.55 o 
   1  -3   5      147.61      130.34      3.59 o 
   2  -3   5      674.92      669.22      9.46 o 
   3  -3   5        7.66        3.50      1.39 o 
   4  -3   5        8.45        4.86      3.13 o 
   5  -3   5        1.95        3.25      3.02 o 
   6  -3   5       44.36       39.31      3.83 o 
   7  -3   5        2.87        3.26      3.44 o 
   8  -3   5        0.01        1.52      4.32 o 
   9  -3   5        2.58        6.75      4.87 o 
  -9  -2   5       46.71       54.89      5.59 o 
  -8  -2   5        0.09        2.71      4.16 o 
  -7  -2   5      143.30      123.44      4.69 o 
  -6  -2   5      281.36      265.09      6.29 o 
  -5  -2   5       43.87       30.98      2.27 o 
  -4  -2   5      586.56      576.34      8.63 o 
  -3  -2   5      627.25      646.57     10.12 o 
  -2  -2   5      109.03       91.19      2.46 o 
  -1  -2   5     1035.45     1098.68     17.10 o 
   0  -2   5     1204.40     1225.65     19.19 o 
   1  -2   5      245.71      270.67      5.56 o 
   2  -2   5      172.98      164.55      3.27 o 
   3  -2   5      819.79      824.60     14.94 o 
   4  -2   5       41.33       40.47      2.11 o 
   5  -2   5       35.53       38.11      3.37 o 
   6  -2   5      111.32      113.92      4.69 o 
   7  -2   5        0.01        2.20      3.55 o 
   8  -2   5        3.50        6.21      4.31 o 
   9  -2   5        2.03        3.27      5.90 o 
  -9  -1   5        0.26        5.33      5.78 o 
  -8  -1   5      136.06      140.77      7.97 o 
  -7  -1   5       92.77      105.18      4.91 o 
  -6  -1   5        6.53        5.71      2.90 o 
  -5  -1   5      591.12      558.58     10.30 o 
  -4  -1   5      661.58      624.73     11.00 o 
  -3  -1   5      201.97      204.59      4.97 o 
  -2  -1   5     1402.72     1463.83     24.05 o 
  -1  -1   5      720.08      649.67     11.67 o 
   0  -1   5      213.26      276.78      5.85 o 
   1  -1   5     2178.66     2230.39     34.24 o 
   2  -1   5      248.85      263.52      4.15 o 
   3  -1   5       70.69       67.97      2.16 o 
   4  -1   5       54.69       51.77      2.34 o 
   5  -1   5       47.28       56.71      3.82 o 
   6  -1   5       78.84       66.15      3.78 o 
   7  -1   5        2.35        0.22      3.74 o 
   8  -1   5        0.96       12.97      7.13 o 
  -9   0   5       52.16       63.07     10.91 o 
  -8   0   5       31.91       44.83      9.00 o 
  -7   0   5        5.08        5.52      3.15 o 
  -6   0   5      289.48      271.50      7.12 o 
  -5   0   5      557.31      501.06     10.47 o 
  -4   0   5        2.18        2.53      2.16 o 
  -3   0   5      873.15      850.88     13.32 o 
  -2   0   5      211.88      205.44      3.77 o 
  -1   0   5        8.98       10.59      1.15 o 
   0   0   5      443.97      394.67      6.61 o 
   1   0   5       49.93       55.67      1.89 o 
   2   0   5      179.68      169.96      2.93 o 
   3   0   5      349.08      307.19      4.77 o 
   4   0   5        7.94       15.50      2.06 o 
   5   0   5        4.08        2.19      2.80 o 
   6   0   5       17.50       21.91      4.56 o 
   7   0   5        0.28        3.00      5.51 o 
   8   0   5        5.36        7.85      6.36 o 
  -9   1   5       20.87       19.63      4.98 o 
  -8   1   5       52.21       51.21      4.86 o 
  -7   1   5      379.68      367.63      8.59 o 
  -6   1   5       21.09       24.43      3.56 o 
  -5   1   5      382.64      367.10      8.93 o 
  -4   1   5     1387.95     1412.37     18.64 o 
  -3   1   5      349.48      356.93      5.56 o 
  -2   1   5     1063.67     1145.17     17.57 o 
  -1   1   5     3370.34     3536.10     57.13 o 
   0   1   5      193.22      230.75      4.26 o 
   1   1   5       47.94       45.25      1.72 o 
   2   1   5      843.77      849.29     10.93 o 
   3   1   5      125.66      131.36      2.99 o 
   4   1   5       15.78       14.82      2.54 o 
   5   1   5      139.04      136.48      4.48 o 
   6   1   5       15.20       31.26      4.46 o 
   7   1   5        1.24        4.04      6.30 o 
   8   1   5        1.20        5.35      9.12 o 
 -10   2   5       10.92       15.12      8.12 o 
  -9   2   5       12.22       12.29      4.43 o 
  -8   2   5       19.49       19.29      5.13 o 
  -7   2   5       94.86       94.59      4.10 o 
  -6   2   5       11.19        8.18      2.33 o 
  -5   2   5      197.15      180.93      4.28 o 
  -4   2   5       88.97       94.91      2.59 o 
  -3   2   5        3.07        6.54      1.58 o 
  -2   2   5      154.35      107.62      2.68 o 
  -1   2   5      153.65      119.16      3.03 o 
   0   2   5      148.99      131.26      2.58 o 
   1   2   5      330.03      316.06      4.98 o 
   2   2   5       76.89       87.51      2.39 o 
   3   2   5       82.29       85.69      2.59 o 
   4   2   5       47.80       48.52      3.09 o 
   5   2   5       22.84       14.01      3.03 o 
   6   2   5       60.68       68.12      6.05 o 
   7   2   5        5.60       14.75      5.16 o 
  -9   3   5       11.52       14.93      4.27 o 
  -8   3   5        5.10        7.71      3.50 o 
  -7   3   5      188.55      179.70      6.36 o 
  -6   3   5      199.19      180.34      7.44 o 
  -5   3   5       16.25       15.11      2.74 o 
  -4   3   5      402.17      406.68      8.50 o 
  -3   3   5      472.48      478.46      7.90 o 
  -2   3   5       32.31       31.83      1.82 o 
  -1   3   5      714.41      726.36     11.61 o 
   0   3   5      430.44      406.72      7.40 o 
   1   3   5       56.86       56.28      2.48 o 
   2   3   5      123.30      110.64      3.08 o 
   3   3   5      110.32      125.35      3.58 o 
   4   3   5        9.53        8.35      4.49 o 
   5   3   5        6.19        1.06      3.96 o 
   6   3   5        4.03        0.63      6.35 o 
   7   3   5        3.01        4.76      7.23 o 
  -9   4   5        1.04       -1.61      6.10 o 
  -8   4   5        6.26        2.02      5.10 o 
  -7   4   5       10.67       16.32      5.51 o 
  -6   4   5        6.64       10.50      4.49 o 
  -5   4   5      114.99      118.91      4.13 o 
  -4   4   5      110.44      110.97      4.18 o 
  -3   4   5        0.15        1.20      1.61 o 
  -2   4   5      419.45      444.33     10.31 o 
  -1   4   5       47.05       50.81      3.77 o 
   0   4   5       17.64       26.74      2.20 o 
   1   4   5      359.20      328.30      5.49 o 
   2   4   5       72.29       86.69      3.64 o 
   3   4   5       13.59       11.72      2.50 o 
   4   4   5      152.82      151.94      6.23 o 
   5   4   5       19.13       18.97      5.06 o 
   6   4   5        5.24        0.43      6.87 o 
  -9   5   5        4.08        3.11      5.99 o 
  -7   5   5        8.83        4.08      5.36 o 
  -6   5   5       16.29       16.85      4.40 o 
  -5   5   5      106.24      101.23      4.85 o 
  -4   5   5        0.90       -2.15      2.84 o 
  -3   5   5        9.73       11.70      2.08 o 
  -2   5   5      255.11      277.46      6.44 o 
  -1   5   5      126.57      117.26      4.24 o 
   0   5   5        4.94        5.77      2.26 o 
   1   5   5       67.20       65.29      3.33 o 
   2   5   5       18.19       16.71      2.51 o 
   3   5   5        2.73        4.23      3.10 o 
   4   5   5        1.20       -3.18      4.71 o 
   5   5   5        3.93       -0.03      5.41 o 
  -7   6   5       26.12       16.92      4.86 o 
  -6   6   5        0.19       -4.02      4.09 o 
  -5   6   5        9.75       10.17      3.50 o 
  -4   6   5       10.55       10.98      3.31 o 
  -3   6   5       20.07       27.22      3.86 o 
  -2   6   5      345.02      363.44      7.64 o 
  -1   6   5      118.81      131.02      4.71 o 
   0   6   5        4.66        3.29      2.70 o 
   1   6   5       62.76       58.83      3.64 o 
   2   6   5       69.53       72.81      4.33 o 
   3   6   5        5.15        4.13      3.80 o 
   4   6   5       26.36       27.70      5.58 o 
  -7   7   5        1.87       -1.28      9.55 o 
  -6   7   5        0.44       -8.02      8.72 o 
  -5   7   5       36.76       36.69      7.77 o 
  -4   7   5        7.19       13.08      5.33 o 
  -3   7   5        6.83        4.83      3.03 o 
  -2   7   5        6.85       11.66      3.14 o 
  -1   7   5       36.16       33.99      3.72 o 
   0   7   5        1.39       -2.48      3.98 o 
   1   7   5        6.90       10.83      3.76 o 
   2   7   5       20.96       19.23      4.26 o 
   3   7   5        0.31       -3.99      3.99 o 
  -7   8   5        2.25       -5.65     10.59 o 
  -6   8   5        2.28       -1.25     10.36 o 
  -5   8   5        0.65       -0.10      6.46 o 
  -4   8   5        0.58        2.14      3.65 o 
  -3   8   5       33.18       44.97      4.20 o 
  -2   8   5        1.31        4.48      4.00 o 
  -1   8   5        2.47        0.90      5.21 o 
   0   8   5        2.55        7.47      4.52 o 
   1   8   5        0.05        2.92      4.02 o 
   2   8   5        7.63       14.80      4.89 o 
  -7   9   5        0.01        8.93     12.39 o 
  -6   9   5        0.52       -9.68     11.09 o 
  -5   9   5        0.36       -1.63     14.37 o 
  -4   9   5        0.63       -2.07      5.12 o 
  -3   9   5        0.33        1.50      4.26 o 
  -2   9   5        8.07       14.10      4.56 o 
  -1   9   5        0.07       -2.11      4.63 o 
   0   9   5        0.00        2.39      4.94 o 
   1   9   5        0.07       -9.83      9.83 o 
  -5  10   5        0.04       -5.51      5.51 o 
  -4  10   5        0.12        3.34      7.70 o 
  -3  10   5        0.21        2.13      4.76 o 
  -2  10   5        0.05        1.42      4.95 o 
   1 -13   6        0.70        1.11      5.40 o 
   2 -13   6        0.54        1.67      5.27 o 
   3 -13   6        0.07       -6.74      6.74 o 
   4 -13   6        0.02       -3.27      6.20 o 
   5 -13   6        0.13        8.02     11.87 o 
  -1 -12   6        2.57        3.06      4.26 o 
   0 -12   6        0.04       -4.97      4.97 o 
   1 -12   6        4.26        1.01      4.86 o 
   2 -12   6        2.16       -3.20      4.65 o 
   3 -12   6        0.67       -0.11      5.73 o 
   4 -12   6        0.46       -5.08      5.54 o 
   5 -12   6        1.80       -1.20      5.60 o 
   6 -12   6        1.76       -5.22      5.22 o 
  -3 -11   6        0.15       -0.81      5.72 o 
  -2 -11   6        1.02        0.70      4.85 o 
  -1 -11   6        0.02        4.09      3.38 o 
   0 -11   6        6.32        2.76      3.64 o 
   1 -11   6        0.44        2.19      3.56 o 
   2 -11   6        0.06       -3.37      3.37 o 
   3 -11   6        0.08        4.85      5.13 o 
   4 -11   6        1.14       -1.35      5.05 o 
   5 -11   6        0.08        1.07      4.92 o 
   6 -11   6       11.21       11.56      5.01 o 
   7 -11   6        0.98       -0.04      5.24 o 
  -4 -10   6        0.05       -5.91      5.91 o 
  -3 -10   6       13.23       17.66      5.59 o 
  -2 -10   6        6.94        7.49      4.86 o 
  -1 -10   6        0.25       -1.04      2.93 o 
   0 -10   6        8.75       11.84      2.87 o 
   1 -10   6        6.60        4.16      3.17 o 
   2 -10   6       13.72        7.16      3.18 o 
   3 -10   6        2.05        3.48      3.11 o 
   4 -10   6        3.28        3.41      3.90 o 
   5 -10   6        6.39        4.86      5.81 o 
   6 -10   6        3.03       11.33      4.76 o 
   7 -10   6        0.18       -4.92      4.92 o 
   8 -10   6        0.09       -7.01      7.01 o 
  -5  -9   6        0.46       -8.51      8.51 o 
  -4  -9   6        5.65        4.70      5.42 o 
  -3  -9   6        0.14       -4.95      4.95 o 
  -2  -9   6        1.00        2.88      4.52 o 
  -1  -9   6        2.11        2.04      2.66 o 
   0  -9   6       21.03       21.10      2.75 o 
   1  -9   6       27.84       34.09      2.72 o 
   2  -9   6        5.45        6.53      3.99 o 
   3  -9   6        0.70        0.98      3.04 o 
   4  -9   6        8.81       12.42      3.57 o 
   5  -9   6        2.00        0.14      4.24 o 
   6  -9   6        2.53        0.57      4.58 o 
   7  -9   6        1.69       -2.50      4.93 o 
   8  -9   6        0.19       -0.23      5.91 o 
  -6  -8   6       30.87       46.75      7.43 o 
  -5  -8   6       60.77       67.58      6.79 o 
  -4  -8   6       54.32       54.14      4.57 o 
  -3  -8   6       79.02       91.46      4.71 o 
  -2  -8   6      144.13      136.07      6.62 o 
  -1  -8   6       93.04       83.76      3.88 o 
   0  -8   6        8.76        9.12      2.42 o 
   1  -8   6       48.38       52.68      2.73 o 
   2  -8   6       74.50       73.21      3.75 o 
   3  -8   6        0.08        2.58      2.91 o 
   4  -8   6       18.09       15.49      3.51 o 
   5  -8   6       38.54       30.40      4.57 o 
   6  -8   6        8.18        2.03      4.58 o 
   7  -8   6        0.39        8.50      5.33 o 
   8  -8   6        0.56       -5.63      5.63 o 
  -6  -7   6       22.92       29.89     13.24 o 
  -5  -7   6        1.36        1.57      5.02 o 
  -4  -7   6        0.79       -2.53      3.57 o 
  -3  -7   6       12.55       10.03      3.36 o 
  -2  -7   6       61.79       60.53      3.37 o 
  -1  -7   6        9.97       15.44      1.96 o 
   0  -7   6        0.91        1.92      2.06 o 
   1  -7   6        2.03        7.02      2.16 o 
   2  -7   6        3.39        2.70      1.74 o 
   3  -7   6        5.40        5.79      2.46 o 
   4  -7   6       15.30       18.14      2.94 o 
   5  -7   6      116.95      122.11      4.60 o 
   6  -7   6        0.54       -3.33      3.33 o 
   7  -7   6        1.68       -4.17      4.17 o 
   8  -7   6        4.40       -5.58      5.58 o 
   9  -7   6        0.55       -6.03      8.49 o 
  -7  -6   6       78.47       90.96      9.89 o 
  -6  -6   6        1.44       -1.85      6.73 o 
  -5  -6   6       30.52       29.52      6.21 o 
  -4  -6   6      268.27      252.28      8.38 o 
  -3  -6   6        4.84        9.30      2.49 o 
  -2  -6   6       79.63       96.48      2.62 o 
  -1  -6   6      398.11      418.86      5.95 o 
   0  -6   6       21.32       15.08      1.74 o 
   1  -6   6       77.04       94.11      2.45 o 
   2  -6   6      122.65      107.54      3.27 o 
   3  -6   6       12.73       12.19      4.43 o 
   4  -6   6        3.66        7.69      2.65 o 
   5  -6   6        4.14        4.63      3.09 o 
   6  -6   6        6.93        5.16      3.38 o 
   7  -6   6        0.07        2.01      3.92 o 
   8  -6   6        2.09       -1.28      5.19 o 
   9  -6   6        1.31        0.66      9.21 o 
  -8  -5   6       15.93       25.42      6.64 o 
  -7  -5   6        0.62        7.33      5.55 o 
  -6  -5   6       60.27       60.50      4.61 o 
  -5  -5   6      219.99      204.39      5.83 o 
  -4  -5   6        3.05       -0.03      2.28 o 
  -3  -5   6      208.78      203.91      3.77 o 
  -2  -5   6      212.73      219.26      3.54 o 
  -1  -5   6      128.29      137.95      2.91 o 
   0  -5   6      250.30      282.93      5.11 o 
   1  -5   6      622.35      662.03      9.75 o 
   2  -5   6       75.01       97.38      2.79 o 
   3  -5   6      222.60      217.07      4.95 o 
   4  -5   6      201.47      211.91      5.35 o 
   5  -5   6       21.85       11.99      3.30 o 
   6  -5   6       15.09       14.07      3.69 o 
   7  -5   6        5.16        5.95      4.04 o 
   8  -5   6        0.12       -0.14      4.94 o 
   9  -5   6       13.49        9.34      5.38 o 
  -8  -4   6        2.61        0.16      4.75 o 
  -7  -4   6      161.83      145.24      4.79 o 
  -6  -4   6       31.62       50.65      3.34 o 
  -5  -4   6        3.65       -1.18      2.64 o 
  -4  -4   6      209.85      178.47      5.81 o 
  -3  -4   6      424.99      449.91      6.30 o 
  -2  -4   6      453.66      509.70      6.83 o 
  -1  -4   6       69.88       57.68      2.25 o 
   0  -4   6      186.04      192.22      3.75 o 
   1  -4   6       41.98       57.99      2.00 o 
   2  -4   6      112.92      158.32      3.29 o 
   3  -4   6      160.06      174.77      4.55 o 
   4  -4   6        7.41        1.29      2.68 o 
   5  -4   6        0.49       -0.14      3.40 o 
   6  -4   6        0.06        0.21      3.46 o 
   7  -4   6        1.03       -2.33      4.38 o 
   8  -4   6        5.55        8.54      8.03 o 
   9  -4   6        2.15        3.25      5.09 o 
  -8  -3   6       58.20       54.88      5.33 o 
  -7  -3   6       49.03       61.68      5.69 o 
  -6  -3   6        1.33        0.97      2.72 o 
  -5  -3   6      308.89      283.47      5.82 o 
  -4  -3   6      138.81      136.90      3.81 o 
  -3  -3   6      315.83      317.42      5.82 o 
  -2  -3   6     1860.15     1920.68     23.61 o 
  -1  -3   6       42.64       43.38      2.11 o 
   0  -3   6       26.92       22.73      1.75 o 
   1  -3   6     3282.04     3509.94     47.53 o 
   2  -3   6        1.03        1.18      1.49 o 
   3  -3   6      275.28      258.77      7.57 o 
   4  -3   6      273.24      253.31      5.57 o 
   5  -3   6       21.57       29.58      3.66 o 
   6  -3   6       29.73       21.14      3.59 o 
   7  -3   6        7.18        4.23      4.33 o 
   8  -3   6        8.62       14.13      4.70 o 
  -9  -2   6       35.57       32.24      9.01 o 
  -8  -2   6       74.87       81.79      6.21 o 
  -7  -2   6       89.30       71.86      5.74 o 
  -6  -2   6      357.12      321.55      7.22 o 
  -5  -2   6      238.75      228.56      5.52 o 
  -4  -2   6       46.75       42.19      2.39 o 
  -3  -2   6      412.88      386.96      6.54 o 
  -2  -2   6      564.84      528.43      9.07 o 
  -1  -2   6       20.46       18.15      1.38 o 
   0  -2   6     1515.39     1618.93     27.55 o 
   1  -2   6        1.26       -0.11      1.66 o 
   2  -2   6      317.78      325.94      4.94 o 
   3  -2   6      123.83      134.41      3.20 o 
   4  -2   6       10.02       15.29      2.16 o 
   5  -2   6        0.67       -2.72      2.72 o 
   6  -2   6        3.59       -2.70      3.11 o 
   7  -2   6        1.02       -2.67      3.97 o 
   8  -2   6        0.25        1.91      5.99 o 
  -9  -1   6        7.59        5.73      6.06 o 
  -8  -1   6       19.03       10.32      5.40 o 
  -7  -1   6       89.77      101.71      6.26 o 
  -6  -1   6      107.47      107.33      4.75 o 
  -5  -1   6      241.22      219.56      6.14 o 
  -4  -1   6      641.64      627.22     14.03 o 
  -3  -1   6      167.67      165.45      4.48 o 
  -2  -1   6      315.99      325.79      8.20 o 
  -1  -1   6      197.79      182.39      3.27 o 
   0  -1   6      360.48      389.06      5.69 o 
   1  -1   6     1178.60     1185.74     15.96 o 
   2  -1   6      362.89      374.99      5.17 o 
   3  -1   6       12.68       20.41      1.88 o 
   4  -1   6       51.77       43.50      2.47 o 
   5  -1   6      102.20       99.50      6.22 o 
   6  -1   6       11.44        5.48      4.16 o 
   7  -1   6        0.07       -7.61      9.53 o 
   8  -1   6        0.48        4.75      7.38 o 
  -9   0   6       13.25       16.29      5.71 o 
  -8   0   6       77.32       69.06      7.20 o 
  -7   0   6       14.77       16.60      3.38 o 
  -6   0   6       14.07        8.94      3.05 o 
  -5   0   6      817.36      786.56     15.57 o 
  -4   0   6       51.20       53.19      2.80 o 
  -3   0   6      828.70      823.24     14.09 o 
  -2   0   6      768.11      739.18     11.69 o 
  -1   0   6     1471.00     1684.57     42.36 o 
   0   0   6     1040.42     1102.48     15.54 o 
   1   0   6      727.38      731.69      9.47 o 
   2   0   6        9.02       13.41      1.42 o 
   3   0   6      184.67      179.75      3.57 o 
   4   0   6      102.71      117.88      4.07 o 
   5   0   6       18.61       19.21      3.04 o 
   6   0   6       17.73       19.47      4.47 o 
   7   0   6        3.93        5.09      6.56 o 
   8   0   6        2.00        3.82      6.64 o 
  -9   1   6       39.11       37.88      5.45 o 
  -8   1   6        0.38        1.47      4.30 o 
  -7   1   6       74.44       77.87      4.17 o 
  -6   1   6      270.26      259.94      6.77 o 
  -5   1   6       10.23        8.66      2.44 o 
  -4   1   6      210.42      221.81      4.50 o 
  -3   1   6      476.52      416.48      6.38 o 
  -2   1   6       68.62       80.92      2.70 o 
  -1   1   6      366.63      343.01      6.64 o 
   0   1   6       76.17       57.22      1.81 o 
   1   1   6       30.17       31.75      1.77 o 
   2   1   6        6.24        8.74      1.47 o 
   3   1   6       22.13       24.77      2.02 o 
   4   1   6        4.49        0.28      2.54 o 
   5   1   6       67.65       66.59      3.96 o 
   6   1   6       10.70        2.64      4.31 o 
   7   1   6        1.95        2.70      5.41 o 
  -9   2   6        0.04        0.00      4.48 o 
  -8   2   6       32.80       32.78      4.38 o 
  -7   2   6       29.38       36.17      3.22 o 
  -6   2   6       40.24       37.51      3.06 o 
  -5   2   6      372.72      365.38     11.46 o 
  -4   2   6      272.08      247.82      4.42 o 
  -3   2   6       63.54       71.27      2.46 o 
  -2   2   6       88.76       74.41      3.17 o 
  -1   2   6     1008.81     1001.57     15.63 o 
   0   2   6       21.80       32.67      1.99 o 
   1   2   6      902.85      961.89     13.08 o 
   2   2   6      295.95      298.86      5.15 o 
   3   2   6        0.10        0.00      2.17 o 
   4   2   6       44.64       49.15      4.82 o 
   5   2   6       54.14       69.81      4.77 o 
   6   2   6        3.82        5.53      4.70 o 
   7   2   6        3.58        3.03      5.38 o 
  -9   3   6       20.15       11.98      7.81 o 
  -8   3   6        6.87        1.35      6.44 o 
  -7   3   6        3.69       -3.40      3.40 o 
  -6   3   6      111.75      115.87      6.35 o 
  -5   3   6      132.63      124.51      6.08 o 
  -4   3   6        1.43        1.65      2.30 o 
  -3   3   6      306.66      325.57      6.18 o 
  -2   3   6      360.47      365.61      7.53 o 
  -1   3   6       10.59       19.78      2.35 o 
   0   3   6      252.70      249.36      5.49 o 
   1   3   6       14.96       12.22      1.89 o 
   2   3   6        1.28       -2.05      2.05 o 
   3   3   6       39.60       48.55      2.95 o 
   4   3   6       24.84       29.08      4.12 o 
   5   3   6       24.07       16.95      4.99 o 
   6   3   6        1.91        2.25      6.59 o 
  -9   4   6        8.72        6.13      6.59 o 
  -7   4   6       14.25       10.22      4.86 o 
  -6   4   6       85.72       77.74      5.50 o 
  -5   4   6       37.09       37.16      4.63 o 
  -4   4   6      139.16      151.70      6.81 o 
  -3   4   6       18.99       20.31      2.21 o 
  -2   4   6        1.64        0.37      2.08 o 
  -1   4   6      233.98      222.77      5.88 o 
   0   4   6       73.75       86.78      3.68 o 
   1   4   6        4.24        0.76      1.96 o 
   2   4   6       38.49       40.13      2.60 o 
   3   4   6        7.85        7.97      2.67 o 
   4   4   6        1.98       -1.53      3.98 o 
   5   4   6       11.13       18.13      5.39 o 
  -7   5   6        3.68       -3.22      4.78 o 
  -6   5   6        2.73       -0.50      4.25 o 
  -5   5   6       25.92       28.12      5.67 o 
  -4   5   6        0.83       -4.07      4.07 o 
  -3   5   6        9.80       10.08      2.40 o 
  -2   5   6       16.23       12.32      2.77 o 
  -1   5   6       34.15       40.49      3.08 o 
   0   5   6      126.08      115.35      5.32 o 
   1   5   6       33.64       30.18      2.99 o 
   2   5   6        0.08       -2.67      2.67 o 
   3   5   6        4.25        9.35      3.73 o 
   4   5   6       17.85       12.36      5.46 o 
   5   5   6        0.95        3.42      5.65 o 
  -7   6   6        1.57       -9.32      9.32 o 
  -6   6   6       54.33       49.86      7.96 o 
  -5   6   6        8.00        9.84      5.47 o 
  -4   6   6       14.18       16.50      3.13 o 
  -3   6   6      124.40      136.69      4.87 o 
  -2   6   6       20.19       23.27      4.29 o 
  -1   6   6       64.87       70.87      4.79 o 
   0   6   6       16.37       16.16      3.06 o 
   1   6   6       22.56       22.98      3.80 o 
   2   6   6        4.85        7.77      4.00 o 
   3   6   6       21.00       25.94      4.47 o 
   4   6   6        0.01       -3.24      5.62 o 
  -7   7   6        2.85      -10.07     10.07 o 
  -6   7   6        0.05       -9.48      9.48 o 
  -5   7   6        3.30       -9.53      9.53 o 
  -4   7   6        0.30       -2.22      4.58 o 
  -3   7   6        0.03       -0.78      3.57 o 
  -2   7   6        8.15        4.40      3.64 o 
  -1   7   6        7.54       16.24      4.22 o 
   0   7   6        2.35       -4.24      4.24 o 
   1   7   6        2.40        0.08      3.84 o 
   2   7   6        0.20        2.73      4.24 o 
   3   7   6        0.00        5.01     13.19 o 
  -7   8   6        0.10      -11.30     11.30 o 
  -6   8   6        1.88      -10.76     10.76 o 
  -5   8   6        0.61       -3.73     10.71 o 
  -4   8   6        0.02        1.54      4.95 o 
  -3   8   6       11.64        9.52      5.26 o 
  -2   8   6       15.78       20.61      4.53 o 
  -1   8   6        5.85        2.68      4.61 o 
   0   8   6        0.06       -4.61      5.07 o 
   1   8   6        4.24        0.29      4.25 o 
  -6   9   6        0.03       -3.30     12.75 o 
  -5   9   6        0.01       -5.93      5.93 o 
  -4   9   6        0.02       -1.81      6.41 o 
  -3   9   6        0.34       -0.83      8.52 o 
  -2   9   6        0.32       -5.17      7.23 o 
  -1   9   6        5.27       11.45      5.30 o 
   1 -13   7        0.36       -5.13      5.66 o 
   2 -13   7        0.74       -3.53      5.43 o 
   3 -13   7        0.19       -1.93      5.24 o 
   4 -13   7        3.01        1.42      6.41 o 
  -1 -12   7        3.13       -1.70     10.83 o 
   0 -12   7        0.89       -6.54      7.18 o 
   1 -12   7        1.36       -3.27      5.09 o 
   2 -12   7        3.10       -3.10      4.82 o 
   3 -12   7        1.82       -2.50      4.66 o 
   4 -12   7        0.45       -3.38      5.83 o 
   5 -12   7        1.25        3.39      5.43 o 
   6 -12   7        0.58        3.15      5.53 o 
  -3 -11   7        1.58        0.25      6.94 o 
  -2 -11   7        6.18       12.76      5.04 o 
  -1 -11   7        6.80       11.19      4.30 o 
   0 -11   7        8.85        3.85      3.11 o 
   1 -11   7        0.13       -1.14      3.65 o 
   2 -11   7        0.13       -0.47      3.81 o 
   3 -11   7        7.81        5.12      4.31 o 
   4 -11   7        0.04        0.18      5.42 o 
   5 -11   7        4.96        6.31      5.06 o 
   6 -11   7        5.10       -1.66      5.06 o 
   7 -11   7        0.23       -4.66      5.47 o 
  -4 -10   7        3.20       14.85      9.02 o 
  -3 -10   7        0.88       -1.26      6.45 o 
  -2 -10   7        3.07       -4.82      4.82 o 
  -1 -10   7       56.86       51.32      4.52 o 
   0 -10   7        2.94        8.01      2.89 o 
   1 -10   7        3.48       -0.54      3.00 o 
   2 -10   7       20.20       31.19      3.67 o 
   3 -10   7       24.63       29.63      4.80 o 
   4 -10   7        0.01        1.54      3.37 o 
   5 -10   7        2.20       -0.17      4.61 o 
   6 -10   7       12.24        8.55      5.07 o 
   7 -10   7        0.05        2.76      5.32 o 
  -5  -9   7        5.14       10.05      9.07 o 
  -4  -9   7        9.44       20.95      8.28 o 
  -3  -9   7       96.06      105.67      7.23 o 
  -2  -9   7       85.90       85.55      5.80 o 
  -1  -9   7        4.34        2.50      2.73 o 
   0  -9   7      132.48      123.42      4.13 o 
   1  -9   7       42.91       40.44      2.96 o 
   2  -9   7       26.42       23.80      2.62 o 
   3  -9   7       49.81       46.35      3.83 o 
   4  -9   7       16.80        9.87      3.31 o 
   5  -9   7       19.74       30.90      5.00 o 
   6  -9   7        0.62       -1.18      4.92 o 
   7  -9   7        0.02       -6.60      6.60 o 
   8  -9   7        2.37       -5.83      5.83 o 
  -6  -8   7        0.54       -6.84      7.74 o 
  -5  -8   7        0.63       -1.16      5.55 o 
  -4  -8   7        0.71       -4.83      4.83 o 
  -3  -8   7        2.42       -4.36      6.19 o 
  -2  -8   7      108.74      130.63      5.38 o 
  -1  -8   7       54.23       60.18      5.64 o 
   0  -8   7       30.04       44.57      4.14 o 
   1  -8   7        6.38        6.83      2.51 o 
   2  -8   7        0.12        0.51      2.48 o 
   3  -8   7      215.07      231.74      8.08 o 
   4  -8   7       17.70       13.17      3.80 o 
   5  -8   7        1.11       -3.84      3.84 o 
   6  -8   7        1.99       -4.25      4.25 o 
   7  -8   7        0.49       -4.13      5.55 o 
   8  -8   7        3.08       -5.95      5.95 o 
  -6  -7   7       41.21       38.84      8.27 o 
  -5  -7   7       16.66       13.07      6.23 o 
  -4  -7   7       18.37        9.80      4.77 o 
  -3  -7   7       24.04       27.60      4.18 o 
  -2  -7   7      144.25      143.62      5.61 o 
  -1  -7   7        7.79        5.70      2.24 o 
   0  -7   7      134.80      137.09      4.34 o 
   1  -7   7       28.55       23.19      2.58 o 
   2  -7   7      124.68      117.53      3.45 o 
   3  -7   7        0.14        1.31      2.66 o 
   4  -7   7        2.24       -1.03      3.13 o 
   5  -7   7        6.97        8.67      3.25 o 
   6  -7   7        4.45       -3.34      3.34 o 
   7  -7   7        0.67       -4.05      4.05 o 
   8  -7   7        0.22       -2.25      5.56 o 
  -7  -6   7       28.04       34.89      8.53 o 
  -6  -6   7       40.26       41.42      7.69 o 
  -5  -6   7       12.62       10.71      4.74 o 
  -4  -6   7       85.92       81.80      4.82 o 
  -3  -6   7      162.16      150.41      5.05 o 
  -2  -6   7       36.53       46.59      3.07 o 
  -1  -6   7      162.45      165.90      3.36 o 
   0  -6   7       18.97       17.75      1.85 o 
   1  -6   7        0.23        2.27      1.77 o 
   2  -6   7      472.50      469.69      7.69 o 
   3  -6   7       12.04       11.29      2.31 o 
   4  -6   7        7.17       11.88      4.92 o 
   5  -6   7        0.08       -2.89      3.29 o 
   6  -6   7        0.54       -1.13      3.42 o 
   7  -6   7        0.94       -2.31      5.34 o 
   8  -6   7        2.42       -5.89      7.10 o 
  -8  -5   7       22.07       24.74      6.72 o 
  -7  -5   7       51.16       54.88      5.92 o 
  -6  -5   7        4.88        1.75      3.08 o 
  -5  -5   7       86.56       99.41      4.20 o 
  -4  -5   7      143.02      158.27      4.89 o 
  -3  -5   7        4.26        3.77      2.07 o 
  -2  -5   7      331.75      335.28      5.77 o 
  -1  -5   7       61.02       58.51      2.12 o 
   0  -5   7        5.78        3.55      1.53 o 
   1  -5   7        5.75        6.12      1.60 o 
   2  -5   7        1.71        2.87      1.57 o 
   3  -5   7      134.79      122.01      4.42 o 
   4  -5   7       10.00       12.39      3.16 o 
   5  -5   7        3.38        4.51      3.51 o 
   6  -5   7        0.04       -3.55      3.55 o 
   7  -5   7        1.99        2.79      4.86 o 
   8  -5   7        3.88        9.97      5.83 o 
  -8  -4   7       16.87       24.33      5.49 o 
  -7  -4   7        9.87        2.44      4.48 o 
  -6  -4   7      136.24      129.61      4.45 o 
  -5  -4   7       44.28       56.37      3.27 o 
  -4  -4   7      107.06      108.61      3.70 o 
  -3  -4   7      386.79      399.41      6.63 o 
  -2  -4   7       25.24       30.65      1.94 o 
  -1  -4   7      243.82      257.67      4.08 o 
   0  -4   7      140.64      125.16      3.20 o 
   1  -4   7      125.43      137.18      2.98 o 
   2  -4   7        1.17        1.43      1.58 o 
   3  -4   7       89.44       92.04      3.17 o 
   4  -4   7        9.32        6.97      3.26 o 
   5  -4   7        7.94        2.13      3.78 o 
   6  -4   7        6.73       10.78      3.56 o 
   7  -4   7       10.89        3.95      5.91 o 
   8  -4   7        0.01        0.99      4.87 o 
  -8  -3   7       22.74       20.35      4.75 o 
  -7  -3   7      134.66      123.87      5.53 o 
  -6  -3   7       58.37       73.42      3.87 o 
  -5  -3   7       76.47       67.12      3.03 o 
  -4  -3   7      492.16      471.62      8.18 o 
  -3  -3   7      221.12      220.36      4.86 o 
  -2  -3   7      698.69      673.80     11.55 o 
  -1  -3   7      548.09      544.47      9.14 o 
   0  -3   7      207.49      204.00      4.10 o 
   1  -3   7      297.28      289.35      4.38 o 
   2  -3   7     1073.37     1066.66     14.52 o 
   3  -3   7      122.82      105.30      3.16 o 
   4  -3   7        1.10       -2.79      2.79 o 
   5  -3   7        1.52       -0.57      3.49 o 
   6  -3   7        3.42        4.84      3.51 o 
   7  -3   7       31.68       33.80      6.44 o 
   8  -3   7        0.02       -2.63      5.74 o 
  -9  -2   7        3.91       -1.42      4.83 o 
  -8  -2   7       94.46       95.58      5.77 o 
  -7  -2   7        2.25        9.02      3.26 o 
  -6  -2   7       70.24       70.72      3.69 o 
  -5  -2   7      271.02      276.69      6.53 o 
  -4  -2   7      302.80      279.06      6.00 o 
  -3  -2   7      269.23      273.16      5.06 o 
  -2  -2   7      508.40      498.30      8.72 o 
  -1  -2   7       31.47       46.81      1.86 o 
   0  -2   7       75.64       72.71      3.49 o 
   1  -2   7        9.29        6.94      1.61 o 
   2  -2   7       18.08       28.94      1.97 o 
   3  -2   7       19.47       20.22      2.06 o 
   4  -2   7       34.00       36.97      2.82 o 
   5  -2   7        0.69       -2.87      3.15 o 
   6  -2   7        0.13       -1.71      4.77 o 
   7  -2   7        0.12       -7.59      7.59 o 
   8  -2   7        0.30        0.76     11.07 o 
  -9  -1   7       38.92       41.87      6.81 o 
  -8  -1   7       11.02        8.88      5.53 o 
  -7  -1   7      104.74       95.00      5.08 o 
  -6  -1   7      354.84      335.07      8.51 o 
  -5  -1   7       52.03       59.45      3.69 o 
  -4  -1   7      638.57      632.83     12.70 o 
  -3  -1   7      566.93      580.52     10.35 o 
  -2  -1   7        2.14        5.86      1.28 o 
  -1  -1   7      531.82      522.18      8.37 o 
   0  -1   7      580.05      639.87      9.57 o 
   1  -1   7       43.09       53.47      2.10 o 
   2  -1   7      601.06      598.83      7.28 o 
   3  -1   7       40.05       51.66      2.67 o 
   4  -1   7        2.98        3.85      2.63 o 
   5  -1   7       11.32       14.11      3.51 o 
   6  -1   7       44.37       46.69      6.47 o 
   7  -1   7        0.04        3.81      6.10 o 
   8  -1   7        0.13       -9.05     11.10 o 
  -9   0   7        2.65        3.71      5.52 o 
  -8   0   7       79.14       62.52      6.04 o 
  -7   0   7       54.03       61.16      6.16 o 
  -6   0   7        0.63       -1.57      3.13 o 
  -5   0   7       20.03       22.15      2.92 o 
  -4   0   7      373.28      374.25      8.20 o 
  -3   0   7        9.73       12.14      2.30 o 
  -2   0   7      329.06      309.60      5.67 o 
  -1   0   7      241.09      204.87      4.70 o 
   0   0   7       16.80       21.08      1.76 o 
   1   0   7      150.60      137.29      3.15 o 
   2   0   7       12.09       11.02      1.82 o 
   3   0   7       23.52       19.82      2.25 o 
   4   0   7       30.24       25.64      2.96 o 
   5   0   7        2.15        4.93      2.98 o 
   6   0   7       20.03       16.93      4.61 o 
   7   0   7       14.71       16.93      7.55 o 
  -9   1   7       26.06       24.62      6.94 o 
  -8   1   7       41.08       40.07      5.12 o 
  -7   1   7        1.48       -3.10      3.10 o 
  -6   1   7      472.88      424.11     15.44 o 
  -5   1   7      370.72      365.21      8.19 o 
  -4   1   7       97.60      108.20      3.74 o 
  -3   1   7      584.24      552.87      9.93 o 
  -2   1   7      199.41      184.90      4.48 o 
  -1   1   7      154.91      168.50      4.39 o 
   0   1   7      434.60      444.91      6.59 o 
   1   1   7      226.41      223.00      4.47 o 
   2   1   7       16.29       18.20      1.98 o 
   3   1   7       52.84       61.79      2.75 o 
   4   1   7       24.78       32.17      4.78 o 
   5   1   7        0.17        5.21      3.56 o 
   6   1   7        1.40       -0.02      4.61 o 
   7   1   7        0.04        5.76      5.24 o 
  -9   2   7       12.60       14.98     11.12 o 
  -8   2   7        5.55       10.63      4.87 o 
  -7   2   7       56.15       50.32      5.66 o 
  -6   2   7       12.96        5.72      2.83 o 
  -5   2   7       46.03       55.32      3.64 o 
  -4   2   7      283.32      264.11      6.33 o 
  -3   2   7       72.12       59.75      4.42 o 
  -2   2   7        0.88        0.84      2.12 o 
  -1   2   7      202.53      210.12      5.01 o 
   0   2   7       79.88       83.89      3.15 o 
   1   2   7      116.14      118.70      3.14 o 
   2   2   7       90.09       92.90      3.07 o 
   3   2   7        8.31        9.58      2.73 o 
   4   2   7        5.94        4.85      3.91 o 
   5   2   7       46.00       40.03      5.22 o 
   6   2   7        6.18        5.64      6.83 o 
  -9   3   7       10.54       -3.60      7.78 o 
  -8   3   7       16.08        7.93      6.46 o 
  -7   3   7       14.64       18.20      5.76 o 
  -6   3   7        0.92       -2.05      3.01 o 
  -5   3   7      123.52      139.12      5.02 o 
  -4   3   7       23.01       18.26      2.52 o 
  -3   3   7      106.23      119.41      4.31 o 
  -2   3   7      178.95      174.56      4.74 o 
  -1   3   7        5.49       10.61      2.33 o 
   0   3   7        9.71       13.28      2.67 o 
   1   3   7       11.58       13.88      2.13 o 
   2   3   7        7.12        8.01      2.34 o 
   3   3   7        7.01        5.75      3.05 o 
   4   3   7       11.49        5.29      4.55 o 
   5   3   7        7.29        2.47      5.07 o 
   6   3   7        0.29       -1.41     12.29 o 
  -9   4   7        4.14       -6.57      7.30 o 
  -8   4   7        7.44        5.51      5.85 o 
  -7   4   7       12.17       -3.15      9.28 o 
  -6   4   7      170.27      180.56      8.07 o 
  -5   4   7        0.11       -0.87      5.12 o 
  -4   4   7       56.54       53.39      7.92 o 
  -3   4   7       80.31       81.08      6.16 o 
  -2   4   7       32.61       39.89      2.79 o 
  -1   4   7      194.58      202.82      5.82 o 
   0   4   7      242.83      242.47      5.81 o 
   1   4   7        2.88        0.19      2.60 o 
   2   4   7       16.82       12.89      2.57 o 
   3   4   7       21.11       26.02      3.78 o 
   4   4   7        1.48       -0.07      4.90 o 
   5   4   7        6.50        0.93      5.49 o 
  -7   5   7        0.36       -9.21      9.21 o 
  -6   5   7        0.73       -1.13      5.70 o 
  -5   5   7        7.64        7.98      5.58 o 
  -4   5   7       28.94       25.54      3.93 o 
  -3   5   7        0.02       -1.75      2.60 o 
  -2   5   7        2.21        3.68      2.61 o 
  -1   5   7        5.22        2.58      2.88 o 
   0   5   7        5.81        1.78      2.64 o 
   1   5   7        0.68       -2.75      2.75 o 
   2   5   7        8.87       13.60      3.10 o 
   3   5   7        4.10        3.74      4.28 o 
   4   5   7        2.29       -1.12      5.37 o 
  -7   6   7        9.90       -8.04     10.21 o 
  -6   6   7       37.50       40.73     14.70 o 
  -5   6   7       13.94       11.59      6.08 o 
  -4   6   7        0.81       -4.32      4.32 o 
  -3   6   7        8.07       15.64      4.11 o 
  -2   6   7       74.91       81.94      8.61 o 
  -1   6   7        1.32       -0.21      3.36 o 
   0   6   7       23.38       26.90      3.83 o 
   1   6   7        2.27       -3.48      3.82 o 
   2   6   7        0.71       -4.16      4.16 o 
   3   6   7       11.00        9.34      5.96 o 
  -7   7   7        1.53       -4.48     11.04 o 
  -6   7   7        0.05       -5.00     10.94 o 
  -5   7   7        0.23        4.53      6.02 o 
  -4   7   7        1.98        0.25     10.97 o 
  -3   7   7        0.08       -2.31      3.64 o 
  -2   7   7        0.59        2.93      5.10 o 
  -1   7   7       24.45       31.70      4.86 o 
   0   7   7        0.50       -4.27      4.64 o 
   1   7   7        0.04       -3.25      4.15 o 
   2   7   7        0.05       -3.56      4.51 o 
  -6   8   7        0.48      -11.30     11.30 o 
  -5   8   7        6.11        3.02      6.08 o 
  -4   8   7        0.05        1.86      6.22 o 
  -3   8   7        0.56        1.25      6.19 o 
  -2   8   7        3.63        8.58      4.85 o 
  -1   8   7        0.03       -3.05      4.98 o 
   0   8   7        0.01       -1.77      5.26 o 
   1 -13   8        4.20        5.90      6.18 o 
   2 -13   8        2.83        0.41      5.77 o 
   3 -13   8        0.01       -5.52      5.52 o 
   4 -13   8        0.38       -5.57      5.57 o 
  -1 -12   8        0.56        4.14      5.59 o 
   0 -12   8        5.19        6.90      5.45 o 
   1 -12   8        4.75       -5.23      5.23 o 
   2 -12   8        0.19       -5.06      5.06 o 
   3 -12   8        0.06       -5.01      5.04 o 
   4 -12   8        2.68       -5.14      5.14 o 
   5 -12   8        0.67       -5.53      5.53 o 
   6 -12   8        4.88       11.30      5.78 o 
  -3 -11   8        0.37       -3.18      6.97 o 
  -2 -11   8        0.51       -5.84      5.84 o 
  -1 -11   8        0.23       -4.96      4.96 o 
   0 -11   8        0.42        1.85      4.33 o 
   1 -11   8        5.59        7.30      3.08 o 
   2 -11   8        0.04       -2.14      3.64 o 
   3 -11   8        0.02        0.02      4.65 o 
   4 -11   8        4.04       -2.55      5.30 o 
   5 -11   8        0.00        7.27      5.24 o 
   6 -11   8        9.16        5.60      5.49 o 
   7 -11   8        0.02       -1.86      7.31 o 
  -4 -10   8        3.51       15.03      9.08 o 
  -3 -10   8        6.61       -9.72     10.14 o 
  -2 -10   8       14.94       13.13     11.45 o 
  -1 -10   8       42.59       38.62      7.84 o 
   0 -10   8        0.85        0.97      3.00 o 
   1 -10   8        2.83        4.84      2.83 o 
   2 -10   8        2.87       -1.00      2.58 o 
   3 -10   8       19.82       20.76      3.83 o 
   4 -10   8        1.62        1.36      3.87 o 
   5 -10   8       11.91        8.20      4.36 o 
   6 -10   8        6.39       -5.19      5.19 o 
   7 -10   8        1.71       -5.60      5.60 o 
  -5  -9   8        5.29        7.09      9.00 o 
  -4  -9   8        3.24        4.10      8.38 o 
  -3  -9   8        1.28        0.89      8.11 o 
  -2  -9   8       21.99       17.85     12.87 o 
  -1  -9   8        9.02        3.64      4.33 o 
   0  -9   8        0.17        0.76      2.70 o 
   1  -9   8       44.89       63.09      3.43 o 
   2  -9   8        7.94        7.69      2.80 o 
   3  -9   8        0.37       -3.14      3.14 o 
   4  -9   8        2.46       -3.33      3.35 o 
   5  -9   8       32.37       28.14      4.51 o 
   6  -9   8        5.04       -4.48      4.48 o 
   7  -9   8        0.01       -4.97      4.97 o 
   8  -9   8        0.62       -6.18      6.18 o 
  -6  -8   8       23.52       17.37      6.73 o 
  -5  -8   8        9.50       11.53      5.74 o 
  -4  -8   8       32.09       44.54      5.81 o 
  -3  -8   8       32.64       31.37      4.81 o 
  -2  -8   8       18.97       20.55      4.72 o 
  -1  -8   8      176.95      175.16      5.72 o 
   0  -8   8       65.45       63.43      3.84 o 
   1  -8   8        1.06        5.15      2.76 o 
   2  -8   8       30.34       32.67      3.13 o 
   3  -8   8       10.00        4.80      2.90 o 
   4  -8   8        9.60        3.01      3.94 o 
   5  -8   8        8.07        2.15      4.24 o 
   6  -8   8        0.04       -4.71      4.71 o 
   7  -8   8        7.97       -0.59      5.21 o 
   8  -8   8        0.04       -7.62      7.62 o 
  -6  -7   8        0.05       -1.47      7.38 o 
  -5  -7   8       26.85       23.60      6.58 o 
  -4  -7   8       58.16       55.72      5.61 o 
  -3  -7   8        7.62        6.15      4.14 o 
  -2  -7   8        1.95        5.69      4.07 o 
  -1  -7   8        0.20       -1.99      3.80 o 
   0  -7   8       27.72       35.30      2.77 o 
   1  -7   8        5.18        6.80      2.23 o 
   2  -7   8        2.15        0.36      2.37 o 
   3  -7   8        0.88        3.09      2.62 o 
   4  -7   8       24.61       13.70      5.40 o 
   5  -7   8        2.66        1.62      3.45 o 
   6  -7   8        7.95        0.73      4.00 o 
   7  -7   8        2.77       -4.79      5.45 o 
   8  -7   8        0.54       -4.78      5.72 o 
  -7  -6   8        6.19       11.14      6.20 o 
  -6  -6   8       80.04       76.80      5.96 o 
  -5  -6   8        2.74       -0.33      4.60 o 
  -4  -6   8       55.20       61.19      4.57 o 
  -3  -6   8      118.50      125.89      4.98 o 
  -2  -6   8       27.23       29.46      3.34 o 
  -1  -6   8        1.34        2.38      2.06 o 
   0  -6   8       36.11       40.37      2.23 o 
   1  -6   8       12.83       16.50      2.09 o 
   2  -6   8       24.16       26.93      2.63 o 
   3  -6   8        0.19        0.14      2.51 o 
   4  -6   8        0.02        0.67      3.23 o 
   5  -6   8        2.64        3.48      3.42 o 
   6  -6   8        4.32        4.47      4.26 o 
   7  -6   8        0.98       -5.18      5.18 o 
   8  -6   8        0.48       -5.56      5.56 o 
  -7  -5   8       55.32       59.07      5.64 o 
  -6  -5   8        0.75       -1.26      3.45 o 
  -5  -5   8        0.81       -1.76      2.80 o 
  -4  -5   8      110.53      117.85      4.09 o 
  -3  -5   8       50.19       62.06      3.10 o 
  -2  -5   8      458.39      482.12      7.77 o 
  -1  -5   8      236.81      244.78      6.23 o 
   0  -5   8       38.41       44.90      2.18 o 
   1  -5   8       23.01       21.49      1.94 o 
   2  -5   8       80.16       78.81      2.79 o 
   3  -5   8        0.05       -0.98      2.48 o 
   4  -5   8       47.10       55.85      6.00 o 
   5  -5   8       37.04       35.59      4.45 o 
   6  -5   8        0.34       -4.14      4.14 o 
   7  -5   8        4.52        3.31      7.28 o 
   8  -5   8        0.73        7.27      5.43 o 
  -8  -4   8       53.94       64.20     12.78 o 
  -7  -4   8       19.56       19.44      5.53 o 
  -6  -4   8      181.15      165.07      5.64 o 
  -5  -4   8      271.03      252.03      5.75 o 
  -4  -4   8        2.40        5.27      2.52 o 
  -3  -4   8      249.58      231.37      5.61 o 
  -2  -4   8        8.82        7.27      2.20 o 
  -1  -4   8       52.91       60.22      2.79 o 
   0  -4   8       32.44       28.61      1.93 o 
   1  -4   8      172.60      193.48      3.69 o 
   2  -4   8        0.00       -1.15      1.99 o 
   3  -4   8       43.81       43.29      2.54 o 
   4  -4   8        0.77       -0.55      3.18 o 
   5  -4   8        0.66       -3.20      3.60 o 
   6  -4   8        0.67       -0.98      4.62 o 
   7  -4   8        0.14        1.64      6.00 o 
   8  -4   8        0.42       -3.93      6.25 o 
  -8  -3   8        0.28       -4.65      4.65 o 
  -7  -3   8       89.84       88.78      6.38 o 
  -6  -3   8       49.16       57.37      4.11 o 
  -5  -3   8        0.10       -1.62      2.71 o 
  -4  -3   8      116.29      110.92      3.67 o 
  -3  -3   8      587.40      612.19     10.81 o 
  -2  -3   8        8.31        9.55      2.20 o 
  -1  -3   8      243.06      271.38      4.82 o 
   0  -3   8       88.98       86.40      2.61 o 
   1  -3   8        0.08        0.27      1.65 o 
   2  -3   8      408.44      389.67      6.02 o 
   3  -3   8       35.33       49.03      3.17 o 
   4  -3   8        2.83        5.22      2.64 o 
   5  -3   8       16.31       13.07      3.52 o 
   6  -3   8       18.30       18.18      6.09 o 
   7  -3   8        8.20        2.48     11.34 o 
   8  -3   8        0.08        4.19     11.70 o 
  -8  -2   8       49.05       45.75     10.92 o 
  -7  -2   8       90.31       77.35      7.20 o 
  -6  -2   8        0.60       -2.73      2.73 o 
  -5  -2   8       62.82       55.43      3.17 o 
  -4  -2   8      613.68      618.66     11.39 o 
  -3  -2   8      201.44      216.26      5.61 o 
  -2  -2   8      147.42      157.01      4.01 o 
  -1  -2   8       23.66       27.04      2.14 o 
   0  -2   8       60.22       78.67      2.98 o 
   1  -2   8      103.57      100.87      3.55 o 
   2  -2   8        3.34        4.26      1.88 o 
   3  -2   8       27.66       22.04      2.58 o 
   4  -2   8       16.47       19.40      3.30 o 
   5  -2   8        1.44        4.36      3.54 o 
   6  -2   8        0.13        6.91      5.38 o 
   7  -2   8        0.05        4.90     13.96 o 
  -9  -1   8       51.22       33.70      7.05 o 
  -8  -1   8       35.83       32.95      6.29 o 
  -7  -1   8       43.55       35.88      5.95 o 
  -6  -1   8      303.31      295.88      8.06 o 
  -5  -1   8       66.59       61.39      3.82 o 
  -4  -1   8      167.57      165.08      5.20 o 
  -3  -1   8      679.18      695.07     13.42 o 
  -2  -1   8      116.55      110.23      3.94 o 
  -1  -1   8      150.15      136.82      4.67 o 
   0  -1   8      613.93      600.77      9.21 o 
   1  -1   8      202.24      199.65      3.69 o 
   2  -1   8      149.70      129.58      3.56 o 
   3  -1   8        7.63        4.16      2.40 o 
   4  -1   8       16.76       18.71      2.99 o 
   5  -1   8        0.23       -3.43      3.43 o 
   6  -1   8       26.56       33.05      7.67 o 
   7  -1   8        0.83        2.16      5.15 o 
  -9   0   8       28.33       17.41      6.02 o 
  -8   0   8       13.86        2.44      5.46 o 
  -7   0   8       93.32       90.06     14.24 o 
  -6   0   8        4.94        1.57      5.58 o 
  -5   0   8      171.30      180.47      6.47 o 
  -4   0   8      542.71      535.99     12.37 o 
  -3   0   8       66.56       59.81      3.56 o 
  -2   0   8       68.58       74.63      2.78 o 
  -1   0   8        4.09        1.85      1.96 o 
   0   0   8       92.20       87.47      2.59 o 
   1   0   8        6.57        8.90      1.96 o 
   2   0   8      211.80      217.67      6.18 o 
   3   0   8       26.76       32.99      2.90 o 
   4   0   8       10.63        2.00      2.85 o 
   5   0   8        8.14       10.71      3.68 o 
   6   0   8        0.24       -3.47      4.65 o 
   7   0   8        2.61        4.25      5.66 o 
  -9   1   8        7.65        9.11      6.33 o 
  -8   1   8       57.57       45.62      5.35 o 
  -7   1   8        9.24       12.82      4.69 o 
  -6   1   8      117.37      114.66      4.91 o 
  -5   1   8      445.81      409.69      9.08 o 
  -4   1   8        4.53       -0.55      2.61 o 
  -3   1   8      132.61      147.33      4.77 o 
  -2   1   8      342.57      337.12      7.00 o 
  -1   1   8       94.34       90.87      3.24 o 
   0   1   8       68.98       75.42      2.43 o 
   1   1   8      315.26      310.27      6.07 o 
   2   1   8      131.51      122.92      3.81 o 
   3   1   8        1.58        0.55      2.89 o 
   4   1   8        9.24        7.63      3.67 o 
   5   1   8        3.49        0.91      4.66 o 
   6   1   8        2.90        0.84      6.51 o 
  -9   2   8       21.66       19.41      4.80 o 
  -8   2   8        9.11        8.75      4.23 o 
  -7   2   8       28.96       28.63      4.35 o 
  -6   2   8        1.57       -2.98      2.98 o 
  -5   2   8       58.95       52.96      3.74 o 
  -4   2   8      171.10      193.57      7.80 o 
  -3   2   8      107.18      107.23      4.37 o 
  -2   2   8       17.15       22.32      4.53 o 
  -1   2   8       49.04       57.44      2.84 o 
   0   2   8      113.29      116.06      3.71 o 
   1   2   8        0.43       -0.44      2.21 o 
   2   2   8       15.78       12.38      2.46 o 
   3   2   8       31.20       37.38      3.46 o 
   4   2   8        0.16       -1.62      4.53 o 
   5   2   8        9.36       -0.42      6.32 o 
   6   2   8       14.01       18.68     10.22 o 
  -9   3   8        0.02       -4.75      7.81 o 
  -8   3   8       44.29       50.03      8.04 o 
  -7   3   8       35.90       29.10      6.07 o 
  -6   3   8       26.20       26.31      3.59 o 
  -5   3   8      112.14      117.03      4.43 o 
  -4   3   8      102.19       98.00      4.19 o 
  -3   3   8        0.79       -1.30      3.24 o 
  -2   3   8       50.61       54.80      3.26 o 
  -1   3   8       42.90       42.09      3.29 o 
   0   3   8       97.21       99.99      4.53 o 
   1   3   8      137.99      137.87      3.64 o 
   2   3   8        1.68       -0.03      3.25 o 
   3   3   8        0.40       -1.20      4.03 o 
   4   3   8        0.51        4.04      4.80 o 
   5   3   8        0.17        0.70      5.58 o 
  -8   4   8        3.60        3.67      6.17 o 
  -7   4   8        2.12       -4.54      4.54 o 
  -6   4   8        9.70        1.82      4.24 o 
  -5   4   8       46.34       34.61      4.06 o 
  -4   4   8        0.96       -1.94      2.95 o 
  -3   4   8       26.47       38.46      3.55 o 
  -2   4   8       29.03       33.25      3.10 o 
  -1   4   8        2.13        2.20      2.98 o 
   0   4   8      161.92      180.85      5.35 o 
   1   4   8        1.96       -1.34      2.87 o 
   2   4   8        0.06       -2.75      2.75 o 
   3   4   8        9.79        6.81      4.25 o 
   4   4   8        9.13        8.01      5.60 o 
  -7   5   8        0.80       -9.91      9.91 o 
  -6   5   8       12.58       -5.79     10.04 o 
  -5   5   8        5.97        0.07      4.03 o 
  -4   5   8       53.71       61.62      3.91 o 
  -3   5   8        7.29        1.85      3.32 o 
  -2   5   8       10.79        8.97      3.14 o 
  -1   5   8        6.10        5.52      3.90 o 
   0   5   8       17.00       13.57      3.92 o 
   1   5   8        0.87       -4.76      5.00 o 
   2   5   8        3.04       -4.15      4.15 o 
   3   5   8        0.12       -3.27      4.35 o 
  -7   6   8        4.90        2.33     11.22 o 
  -6   6   8        0.26        3.77     10.93 o 
  -5   6   8        7.91       10.42      5.06 o 
  -4   6   8        0.52        2.08      4.96 o 
  -3   6   8        0.04       -5.47      5.47 o 
  -2   6   8       20.43       23.49      4.20 o 
  -1   6   8       45.71       58.64      6.03 o 
   0   6   8       28.87       29.31      4.56 o 
   1   6   8        0.17       -2.35      4.16 o 
   2   6   8        1.05       -4.46      4.46 o 
  -6   7   8        2.11      -11.49     11.49 o 
  -5   7   8        0.07        4.93      5.45 o 
  -4   7   8        1.59       -3.92     12.05 o 
  -3   7   8        1.84        0.53      4.84 o 
  -2   7   8        2.98        2.64      6.04 o 
  -1   7   8        4.44       -0.28      5.89 o 
   0   7   8        2.88        1.49      5.19 o 
   1   7   8        0.24        7.65     10.40 o 
  -5   8   8        1.65       -1.15      7.95 o 
  -4   8   8        3.62        7.59     10.87 o 
  -3   8   8        2.51       -1.17      5.61 o 
  -2   8   8        2.76       -1.43      7.49 o 
   2 -13   9        0.09        1.34      6.09 o 
   3 -13   9        0.05       -2.47      5.88 o 
  -1 -12   9        0.85        1.86     15.65 o 
   0 -12   9        0.89       -4.57      4.57 o 
   1 -12   9        0.19        3.35      6.91 o 
   2 -12   9        1.11       -0.86      5.53 o 
   3 -12   9        0.24       -3.41      5.75 o 
   4 -12   9        0.23       -1.85      5.01 o 
   5 -12   9        0.07       -5.04      5.04 o 
  -3 -11   9        0.87       -6.66     16.98 o 
  -2 -11   9        2.56        1.29      6.43 o 
  -1 -11   9       13.60        6.78      6.37 o 
   0 -11   9        0.07       -4.47      4.47 o 
   1 -11   9        2.88       -3.90      3.90 o 
   2 -11   9        0.27       -0.45      3.79 o 
   3 -11   9        2.07        3.30      5.39 o 
   4 -11   9        2.33       -4.57      4.57 o 
   5 -11   9        1.33       -2.41      5.32 o 
   6 -11   9        6.10        3.98      5.05 o 
  -4 -10   9        0.97       -8.72      8.72 o 
  -3 -10   9        0.22       -1.75     11.11 o 
  -2 -10   9        5.14        5.84     15.98 o 
  -1 -10   9       31.63       47.45      9.83 o 
   0 -10   9       32.47       40.33      6.72 o 
   1 -10   9        2.16        0.38      3.06 o 
   2 -10   9        0.15       -2.38      2.98 o 
   3 -10   9        0.31       -3.51      3.51 o 
   4 -10   9       16.37        7.38      4.48 o 
   5 -10   9        8.20        1.31      4.61 o 
   6 -10   9        0.06       -0.96      4.92 o 
   7 -10   9        0.81       -5.35      5.41 o 
  -5  -9   9        5.71        3.24      6.41 o 
  -4  -9   9        0.09       -0.64      5.88 o 
  -3  -9   9        1.61        6.19      5.03 o 
  -2  -9   9        5.75        7.04      6.17 o 
  -1  -9   9       20.39        9.01      6.45 o 
   0  -9   9        2.05        5.15      4.51 o 
   1  -9   9       15.07       10.02      2.96 o 
   2  -9   9        7.13       -0.39      2.98 o 
   3  -9   9       20.79       15.34      2.95 o 
   4  -9   9        0.02       -2.28      4.19 o 
   5  -9   9        0.15       -2.08      4.54 o 
   6  -9   9        3.88        0.79      5.77 o 
   7  -9   9        1.09       -2.75      8.13 o 
  -6  -8   9       23.78       35.15      9.54 o 
  -5  -8   9        0.29        1.27      7.38 o 
  -4  -8   9        1.60        1.06      5.50 o 
  -3  -8   9        6.60        5.15      5.14 o 
  -2  -8   9       95.42       94.55      5.69 o 
  -1  -8   9       99.66      118.35      5.72 o 
   0  -8   9        0.17       -2.31      2.98 o 
   1  -8   9        2.87        5.68      2.79 o 
   2  -8   9        0.33        2.10      2.90 o 
   3  -8   9       27.97       28.92      4.40 o 
   4  -8   9        0.65       -1.02      4.13 o 
   5  -8   9        6.27       10.69      4.75 o 
   6  -8   9        1.61        3.65      5.39 o 
   7  -8   9        0.40       -4.62      7.82 o 
  -6  -7   9        5.10        0.74      6.30 o 
  -5  -7   9       34.41       37.02      6.37 o 
  -4  -7   9       17.39       29.45      5.39 o 
  -3  -7   9        4.81        5.67      4.84 o 
  -2  -7   9        0.29        3.76      4.33 o 
  -1  -7   9       13.29       15.26      3.74 o 
   0  -7   9        0.20        5.38      2.59 o 
   1  -7   9        3.24        1.19      1.74 o 
   2  -7   9        0.38        2.30      2.58 o 
   3  -7   9        0.54       -0.69      2.84 o 
   4  -7   9       34.76       28.96      3.54 o 
   5  -7   9        3.48        3.25      3.75 o 
   6  -7   9        7.63        7.37      4.29 o 
   7  -7   9        0.11       -2.46      5.63 o 
   8  -7   9        0.30      -15.50     15.50 o 
  -7  -6   9        2.85       -2.90      4.81 o 
  -6  -6   9       26.13       25.14      5.06 o 
  -5  -6   9       41.26       32.36      5.64 o 
  -4  -6   9       29.96       27.55      3.84 o 
  -3  -6   9        2.83       -2.96      2.98 o 
  -2  -6   9      210.86      233.46      7.66 o 
  -1  -6   9        4.62        0.98      3.30 o 
   0  -6   9       17.44       16.74      2.61 o 
   1  -6   9        3.57        3.13      2.22 o 
   2  -6   9        8.87        6.59      2.16 o 
   3  -6   9        0.83       -0.45      2.72 o 
   4  -6   9        1.89       -3.26      3.26 o 
   5  -6   9        0.54       -0.54      3.69 o 
   6  -6   9        1.05       -4.79      5.20 o 
   7  -6   9        0.23       -3.28      5.94 o 
   8  -6   9        0.02        1.20      6.56 o 
  -7  -5   9       34.04       35.36      5.59 o 
  -6  -5   9       57.63       60.84      3.87 o 
  -5  -5   9        0.75       -2.65      2.95 o 
  -4  -5   9       54.04       54.65      3.37 o 
  -3  -5   9      143.77      131.46      4.63 o 
  -2  -5   9        4.23        7.12      2.59 o 
  -1  -5   9      269.85      258.92      5.99 o 
   0  -5   9       19.38       23.46      2.92 o 
   1  -5   9       17.87       16.48      2.37 o 
   2  -5   9       31.48       30.47      2.47 o 
   3  -5   9      278.71      270.14      5.52 o 
   4  -5   9      106.18      107.15      5.16 o 
   5  -5   9        2.76        0.92      3.71 o 
   6  -5   9        0.05       -1.59      8.48 o 
   7  -5   9        0.19       -3.69     13.38 o 
  -8  -4   9       21.29       16.50      5.43 o 
  -7  -4   9       39.21       45.41      5.32 o 
  -6  -4   9        9.69        6.23      3.42 o 
  -5  -4   9      224.61      215.51      5.21 o 
  -4  -4   9        1.25       -1.56      2.63 o 
  -3  -4   9       46.93       45.26      3.19 o 
  -2  -4   9       93.81       93.56      3.71 o 
  -1  -4   9       15.27       17.18      2.20 o 
   0  -4   9       36.73       42.42      2.42 o 
   1  -4   9       22.72       30.63      2.54 o 
   2  -4   9       24.23       21.46      2.64 o 
   3  -4   9        4.50        5.39      2.71 o 
   4  -4   9        8.29       15.68      3.99 o 
   5  -4   9        3.28        2.85      4.19 o 
   6  -4   9        0.01       -5.71      5.71 o 
   7  -4   9        0.01       -8.89      8.89 o 
  -8  -3   9       30.94       36.39      6.96 o 
  -7  -3   9        3.08       -2.93      4.39 o 
  -6  -3   9       91.95       99.30      4.60 o 
  -5  -3   9       36.41       43.76      3.46 o 
  -4  -3   9        0.62       -2.62      2.62 o 
  -3  -3   9      377.34      400.53      7.77 o 
  -2  -3   9      159.49      171.10      6.97 o 
  -1  -3   9       81.49       86.64      3.10 o 
   0  -3   9       25.98       34.04      3.17 o 
   1  -3   9       15.57       22.76      2.15 o 
   2  -3   9       75.73       81.76      4.23 o 
   3  -3   9      343.43      310.62      6.31 o 
   4  -3   9        5.32        0.96      2.88 o 
   5  -3   9        0.48       -3.68      3.68 o 
   6  -3   9        1.14       -6.21      6.21 o 
   7  -3   9        3.02        9.80      6.93 o 
  -8  -2   9        5.84       -7.37     10.63 o 
  -7  -2   9       99.98       92.19      7.51 o 
  -6  -2   9       13.88       15.72      4.07 o 
  -5  -2   9      190.85      190.88      5.42 o 
  -4  -2   9       57.65       67.44      3.59 o 
  -3  -2   9       14.57       17.15      3.39 o 
  -2  -2   9      206.62      201.83      4.73 o 
  -1  -2   9      452.38      414.71      7.73 o 
   0  -2   9       35.67       42.23      2.48 o 
   1  -2   9       70.90       65.46      2.38 o 
   2  -2   9      163.65      164.76      3.99 o 
   3  -2   9       27.03       18.37      2.81 o 
   4  -2   9        1.34       -1.73      2.96 o 
   5  -2   9        4.14        5.30      6.94 o 
   6  -2   9        0.23        1.42      4.82 o 
   7  -2   9        0.84        1.46      6.94 o 
  -8  -1   9       67.06       62.83      7.15 o 
  -7  -1   9       58.11       60.08      6.58 o 
  -6  -1   9       23.02       19.95      3.83 o 
  -5  -1   9      250.04      257.08      7.08 o 
  -4  -1   9      315.58      306.31      9.26 o 
  -3  -1   9       15.18       16.47      3.04 o 
  -2  -1   9      153.00      133.88      4.97 o 
  -1  -1   9       24.42       22.65      2.23 o 
   0  -1   9       59.33       61.14      3.82 o 
   1  -1   9        1.23        0.90      1.91 o 
   2  -1   9       27.90       33.67      2.41 o 
   3  -1   9        1.73       -2.44      2.47 o 
   4  -1   9        0.69       -2.57      2.98 o 
   5  -1   9        0.12       -1.43      4.35 o 
   6  -1   9        0.30        8.47      4.95 o 
  -8   0   9        0.16       -2.28      5.44 o 
  -7   0   9       56.56       61.39      7.46 o 
  -6   0   9       27.39       22.70      3.66 o 
  -5   0   9       18.16       19.65      3.28 o 
  -4   0   9      271.99      298.56      8.29 o 
  -3   0   9      152.80      149.19      6.84 o 
  -2   0   9       28.84       38.38      2.83 o 
  -1   0   9      121.50      130.71      4.05 o 
   0   0   9       38.41       42.23      2.47 o 
   1   0   9       51.91       62.72      2.70 o 
   2   0   9      277.58      281.46      5.41 o 
   3   0   9       42.72       56.49      5.91 o 
   4   0   9        0.00       -1.50      4.21 o 
   5   0   9        1.30       -4.55      4.55 o 
   6   0   9        6.72       10.62      6.90 o 
  -8   1   9       28.13       27.77      9.96 o 
  -7   1   9       64.00       74.18      9.91 o 
  -6   1   9        3.37       -1.45      4.06 o 
  -5   1   9       25.47       32.44      4.02 o 
  -4   1   9      121.90      129.25      4.88 o 
  -3   1   9       10.31        7.73      3.03 o 
  -2   1   9      121.68      141.77      5.37 o 
  -1   1   9      162.33      162.95      5.13 o 
   0   1   9        7.98        4.65      2.68 o 
   1   1   9       31.17       35.30      3.43 o 
   2   1   9       20.92       16.31      2.58 o 
   3   1   9        3.70        0.23      3.86 o 
   4   1   9        1.03        1.34      4.50 o 
   5   1   9        0.63       -1.89      4.97 o 
   6   1   9        5.76        3.54     12.02 o 
  -8   2   9       11.36        7.77      9.10 o 
  -7   2   9        1.39        1.89      4.28 o 
  -6   2   9       31.04       30.18      4.31 o 
  -5   2   9      177.70      171.72      7.98 o 
  -4   2   9       11.85       13.24      3.14 o 
  -3   2   9      146.55      144.64      5.29 o 
  -2   2   9       53.43       50.61      3.86 o 
  -1   2   9        4.26        4.52      2.58 o 
   0   2   9       37.33       40.95      3.28 o 
   1   2   9      184.88      186.17      5.17 o 
   2   2   9        0.64       -2.60      2.60 o 
   3   2   9       12.88        7.23      4.33 o 
   4   2   9        4.79        6.73      4.95 o 
   5   2   9        0.75       -6.23      7.28 o 
  -8   3   9        2.63       -6.87      6.87 o 
  -7   3   9       25.22       22.78      6.29 o 
  -6   3   9        2.21       -4.72      4.72 o 
  -5   3   9        9.46        9.18      3.81 o 
  -4   3   9        7.61        5.83      3.18 o 
  -3   3   9        2.14       -0.59      3.53 o 
  -2   3   9        9.67       13.95      3.49 o 
  -1   3   9        5.44        3.95      3.10 o 
   0   3   9        0.17        0.13      3.44 o 
   1   3   9       94.01       92.61      6.13 o 
   2   3   9        1.02        1.11      3.06 o 
   3   3   9        1.06       -4.05      4.05 o 
   4   3   9        0.46       -4.37      5.10 o 
  -8   4   9        3.98        5.82      6.53 o 
  -7   4   9        0.22      -13.22     13.22 o 
  -6   4   9        1.55       -6.22      6.22 o 
  -5   4   9      106.85      119.19     18.24 o 
  -4   4   9       24.40       20.47      3.64 o 
  -3   4   9       12.86       17.27      3.64 o 
  -2   4   9       64.86       62.42      4.35 o 
  -1   4   9       64.77       55.25      4.77 o 
   0   4   9        0.37       -3.12      3.12 o 
   1   4   9       21.19       21.14      3.72 o 
   2   4   9        7.22        6.40      4.20 o 
   3   4   9        0.03       -4.30      4.30 o 
  -7   5   9        0.09       -7.00      9.13 o 
  -6   5   9        9.06       12.40      5.55 o 
  -5   5   9        0.46       -5.39      5.39 o 
  -4   5   9        5.69        7.94      4.56 o 
  -3   5   9        3.12        3.15      4.05 o 
  -2   5   9        7.40        2.76      4.33 o 
  -1   5   9        0.10       -1.75      4.57 o 
   0   5   9       12.13        5.02      5.01 o 
   1   5   9        3.92       -0.84      4.25 o 
   2   5   9        2.40        2.45      4.60 o 
  -6   6   9        2.94        0.44      6.71 o 
  -5   6   9        2.86       -1.40      5.61 o 
  -4   6   9        6.87        2.68      4.34 o 
  -3   6   9        0.07        5.56      8.44 o 
  -2   6   9        2.50        5.57      5.31 o 
  -1   6   9       18.25       28.42      5.88 o 
   0   6   9        1.03       -5.41      5.41 o 
   1   6   9        0.96       -4.81      4.81 o 
  -5   7   9        3.27        7.08     11.24 o 
  -4   7   9        0.05       -7.98     12.87 o 
  -3   7   9        0.04       -4.20      5.35 o 
  -2   7   9        0.05       -3.61      5.86 o 
  -1   7   9        4.94        3.01      8.33 o 
  -1 -12  10        4.58        3.64      7.02 o 
   0 -12  10        2.07        0.42      6.19 o 
   1 -12  10        0.52       -5.92      5.93 o 
   2 -12  10        0.81       -4.62      8.96 o 
   3 -12  10        0.11       -2.41      5.28 o 
   4 -12  10        0.06       -2.85      5.13 o 
   5 -12  10        0.03        9.39      9.56 o 
  -2 -11  10        1.22       -2.16      6.80 o 
  -1 -11  10        0.79       -0.58      6.56 o 
   0 -11  10        0.01       -4.16      6.45 o 
   1 -11  10        0.49       -5.14      7.92 o 
   2 -11  10        3.03        1.45      4.10 o 
   3 -11  10        0.00       -4.71      4.71 o 
   4 -11  10        0.07       -4.75      4.75 o 
   5 -11  10        0.05        1.73      5.30 o 
   6 -11  10        6.66       -2.45      5.43 o 
  -4 -10  10        2.24       -5.95      9.26 o 
  -3 -10  10        1.02       -3.65      8.21 o 
  -2 -10  10        0.71       -4.30      6.23 o 
  -1 -10  10        0.22        3.67      6.18 o 
   0 -10  10       15.64        2.63      9.91 o 
   1 -10  10        2.74       -4.19      4.71 o 
   2 -10  10        0.09       -0.65      3.17 o 
   3 -10  10        2.15       -2.21      3.66 o 
   4 -10  10        0.01        0.59      4.61 o 
   5 -10  10        0.18       -4.87      4.87 o 
   6 -10  10        1.70       -5.23      5.27 o 
  -5  -9  10        0.25       -1.09      9.10 o 
  -4  -9  10        6.93        6.21     13.47 o 
  -3  -9  10        0.12       -2.71      5.63 o 
  -2  -9  10        3.78       -1.21      6.19 o 
  -1  -9  10        0.21       -6.52      6.52 o 
   0  -9  10        0.04       -5.74      5.74 o 
   1  -9  10        8.16        4.03      4.62 o 
   2  -9  10        3.65        2.72      3.04 o 
   3  -9  10        1.46        1.69      3.12 o 
   4  -9  10        6.89        4.37      4.63 o 
   5  -9  10        4.51       -3.20      4.91 o 
   6  -9  10        0.14       -2.94      5.29 o 
   7  -9  10        1.66       -1.87      5.66 o 
  -5  -8  10       11.56        6.01      8.75 o 
  -4  -8  10        0.85       -1.64      5.14 o 
  -3  -8  10       30.70       37.09      5.33 o 
  -2  -8  10       29.34       30.09      4.47 o 
  -1  -8  10        0.01       -3.74      3.74 o 
   0  -8  10        0.99        6.92      6.02 o 
   1  -8  10        4.07       -1.96      1.96 o 
   2  -8  10        1.88       -3.33      3.33 o 
   3  -8  10       12.68        7.25      3.85 o 
   4  -8  10        9.08        5.86      4.60 o 
   5  -8  10        7.40       10.09      5.07 o 
   6  -8  10        1.73       -3.62      5.40 o 
   7  -8  10        3.30       -6.12      6.12 o 
  -6  -7  10        2.08        4.35      8.14 o 
  -5  -7  10        0.52       -3.34      5.99 o 
  -4  -7  10        1.70        1.52      5.65 o 
  -3  -7  10        3.01       -2.30      4.48 o 
  -2  -7  10        5.59        1.29      4.00 o 
  -1  -7  10       38.52       43.11      4.33 o 
   0  -7  10       23.15       25.20      4.05 o 
   1  -7  10       17.54       19.49      3.76 o 
   2  -7  10        1.73        1.08      2.95 o 
   3  -7  10       11.84       12.70      3.08 o 
   4  -7  10        0.12        2.45      3.49 o 
   5  -7  10        0.34       -4.06      4.06 o 
   6  -7  10        4.42        1.89      5.76 o 
   7  -7  10        0.02        1.26      5.86 o 
  -7  -6  10       15.84       10.22      8.53 o 
  -6  -6  10        1.82       -3.13      4.62 o 
  -5  -6  10       66.15       66.71      5.45 o 
  -4  -6  10       66.17       69.57      5.18 o 
  -3  -6  10        0.11        2.39      4.95 o 
  -2  -6  10      145.59      149.75      5.23 o 
  -1  -6  10        1.68        3.94      3.36 o 
   0  -6  10        0.77        0.82      3.87 o 
   1  -6  10       12.87       10.69      3.23 o 
   2  -6  10        7.70        8.31      2.68 o 
   3  -6  10       13.73       15.99      3.14 o 
   4  -6  10        0.72        4.56      4.18 o 
   5  -6  10        2.98       -2.97      4.81 o 
   6  -6  10        0.94       -7.96      8.41 o 
   7  -6  10        1.44        0.54     11.81 o 
  -7  -5  10        2.99       -2.98      6.55 o 
  -6  -5  10       30.03       33.84      5.11 o 
  -5  -5  10        1.17       -2.58      3.09 o 
  -4  -5  10       21.17       23.27      3.45 o 
  -3  -5  10        7.26        5.80      3.13 o 
  -2  -5  10       34.29       38.67      3.18 o 
  -1  -5  10        4.24        3.94      2.52 o 
   0  -5  10       68.32       59.73      3.62 o 
   1  -5  10        0.71       -0.77      2.94 o 
   2  -5  10       18.50       17.23      3.03 o 
   3  -5  10       95.45       90.21      4.50 o 
   4  -5  10        1.59        1.44      4.12 o 
   5  -5  10        0.50        3.64      7.94 o 
   6  -5  10        0.52       -8.29     14.78 o 
   7  -5  10        2.65        7.78      7.95 o 
  -7  -4  10       51.76       54.89      5.72 o 
  -6  -4  10       28.22       21.47      4.62 o 
  -5  -4  10       14.16       14.17      3.42 o 
  -4  -4  10       28.66       35.02      3.20 o 
  -3  -4  10      213.72      210.19      5.67 o 
  -2  -4  10      156.69      159.77      5.05 o 
  -1  -4  10        2.99        7.44      2.61 o 
   0  -4  10        2.60        5.20      2.40 o 
   1  -4  10        6.01        2.96      2.59 o 
   2  -4  10       22.98       23.05      3.10 o 
   3  -4  10        9.41        4.95      2.90 o 
   4  -4  10        0.18       -2.24      4.98 o 
   5  -4  10        0.27        1.22      5.14 o 
   6  -4  10        0.82       -2.27     12.61 o 
   7  -4  10        0.03        5.18      7.59 o 
  -8  -3  10       31.88       33.84      5.79 o 
  -7  -3  10        0.21       -4.45      6.96 o 
  -6  -3  10       72.95       76.11      5.26 o 
  -5  -3  10      106.74      117.71      5.57 o 
  -4  -3  10        0.23       -0.47      3.08 o 
  -3  -3  10      412.46      402.37      7.88 o 
  -2  -3  10      190.10      199.44      5.22 o 
  -1  -3  10        0.06       -2.65      2.72 o 
   0  -3  10      136.38      147.86      5.20 o 
   1  -3  10      165.16      170.93      4.83 o 
   2  -3  10      133.08      134.84      4.21 o 
   3  -3  10      139.87      135.41      4.40 o 
   4  -3  10        0.57       -3.16      3.16 o 
   5  -3  10        0.66        5.42      5.77 o 
   6  -3  10        0.06        7.79      5.11 o 
   7  -3  10        7.82        4.57      8.15 o 
  -8  -2  10       17.58       12.46      6.86 o 
  -7  -2  10       42.73       52.78      6.96 o 
  -6  -2  10      109.97      106.91      7.22 o 
  -5  -2  10        0.31       -0.93      5.44 o 
  -4  -2  10      157.91      166.71      5.59 o 
  -3  -2  10      191.10      183.42      5.70 o 
  -2  -2  10       22.89       18.11      2.41 o 
  -1  -2  10        5.34        4.52      2.52 o 
   0  -2  10       11.42        8.53      2.64 o 
   1  -2  10        2.14       -0.64      3.03 o 
   2  -2  10        2.99        5.12      3.06 o 
   3  -2  10       12.78       10.90      3.32 o 
   4  -2  10        1.48       -1.75      3.38 o 
   5  -2  10        0.05       -1.17      4.64 o 
   6  -2  10        0.75        0.87      5.53 o 
  -8  -1  10       25.68       19.67      6.60 o 
  -7  -1  10       19.13       17.90      5.97 o 
  -6  -1  10       12.98       20.04      5.22 o 
  -5  -1  10      146.85      154.97      9.90 o 
  -4  -1  10      317.58      315.72      8.94 o 
  -3  -1  10      162.78      155.05      6.12 o 
  -2  -1  10      335.93      324.26      8.51 o 
  -1  -1  10       88.04      104.21      3.77 o 
   0  -1  10       36.68       40.87      2.94 o 
   1  -1  10       84.60       89.70      3.66 o 
   2  -1  10      188.15      184.32      4.84 o 
   3  -1  10       53.89       48.25      3.98 o 
   4  -1  10        7.18        4.81      4.55 o 
   5  -1  10        4.62        2.36      6.19 o 
   6  -1  10        1.52       16.03     11.77 o 
  -8   0  10       44.68       36.36      6.45 o 
  -7   0  10        0.06       -1.52      6.64 o 
  -6   0  10      100.69      108.52      6.54 o 
  -5   0  10        1.59       -3.50      3.50 o 
  -4   0  10        8.46        1.26      3.34 o 
  -3   0  10      100.87      103.85      5.00 o 
  -2   0  10       42.34       47.06      3.33 o 
  -1   0  10        0.90        2.76      3.77 o 
   0   0  10        0.95       -2.23      2.23 o 
   1   0  10       15.21       14.30      2.63 o 
   2   0  10        8.87        9.62      2.82 o 
   3   0  10        2.28       -3.71      3.71 o 
   4   0  10        0.02       -1.62      4.62 o 
   5   0  10        0.04       -0.18      5.07 o 
  -8   1  10        5.68        6.81      5.38 o 
  -7   1  10       60.95       64.44      9.81 o 
  -6   1  10       17.50       20.73      4.71 o 
  -5   1  10       14.52        6.31      3.67 o 
  -4   1  10      155.77      142.15      5.74 o 
  -3   1  10       33.78       36.61      3.78 o 
  -2   1  10       29.50       30.61      3.73 o 
  -1   1  10       82.52       77.95      3.99 o 
   0   1  10        7.35        5.80      3.62 o 
   1   1  10        5.87        4.64      2.62 o 
   2   1  10       51.72       53.16      3.14 o 
   3   1  10        0.03        7.67      4.56 o 
   4   1  10        0.02       -4.80      4.80 o 
   5   1  10        1.02        0.52      5.40 o 
  -8   2  10        5.20        4.74      4.63 o 
  -7   2  10        3.42       -1.12      4.56 o 
  -6   2  10       16.31       12.24      4.50 o 
  -5   2  10       34.36       37.01      9.12 o 
  -4   2  10       12.77       10.10      3.46 o 
  -3   2  10       30.42       38.91      3.98 o 
  -2   2  10       11.07       12.73      3.53 o 
  -1   2  10        1.70       -0.57      4.02 o 
   0   2  10        4.07       -0.04      3.09 o 
   1   2  10       81.17       78.08      3.52 o 
   2   2  10        5.44        2.58      3.07 o 
   3   2  10        4.85        0.39      4.57 o 
   4   2  10        0.33        3.63      6.65 o 
  -8   3  10        4.13       -1.90      7.17 o 
  -7   3  10       23.28       16.32      6.99 o 
  -6   3  10        6.21       -6.67     13.08 o 
  -5   3  10        2.48        1.33      3.96 o 
  -4   3  10       21.92       21.47      4.18 o 
  -3   3  10       89.62       88.88      4.82 o 
  -2   3  10        4.81       -0.75      3.71 o 
  -1   3  10       25.02       28.57      4.15 o 
   0   3  10        0.29        0.39      3.81 o 
   1   3  10        1.61       -2.89      4.15 o 
   2   3  10        1.50       -0.03      3.33 o 
   3   3  10        0.82       -3.11      4.89 o 
  -7   4  10        5.67        5.82      6.85 o 
  -6   4  10       10.03       -3.65      8.28 o 
  -5   4  10        1.96        4.90      4.15 o 
  -4   4  10       18.21       19.99      4.42 o 
  -3   4  10        0.41       -4.93      4.93 o 
  -2   4  10        0.32        4.32      6.36 o 
  -1   4  10        9.44       11.56      6.78 o 
   0   4  10       26.07       20.74      4.58 o 
   1   4  10       12.99       13.62      4.69 o 
   2   4  10        0.28       -4.31      7.20 o 
  -6   5  10        4.27        3.61      6.16 o 
  -5   5  10        0.80        3.20      5.90 o 
  -4   5  10        1.02        4.77      4.51 o 
  -3   5  10        8.88        7.32      4.70 o 
  -2   5  10        1.96       -6.46      6.46 o 
  -1   5  10       15.32       10.98      5.72 o 
   0   5  10       10.55        5.67      4.89 o 
   1   5  10        1.21       -5.64      5.64 o 
  -5   6  10        1.55       -1.25     11.35 o 
  -4   6  10        6.78       12.17      4.99 o 
  -3   6  10        2.91       -6.44      6.97 o 
  -2   6  10        3.06        5.27      5.84 o 
  -1   6  10        0.92       -2.68     10.58 o 
   0 -12  11       16.63       12.44     14.48 o 
   1 -12  11        1.09        2.59     18.82 o 
   2 -12  11        0.12       -5.23      7.41 o 
   3 -12  11        0.49       -6.37      7.15 o 
   4 -12  11        0.15       -6.49      9.82 o 
  -2 -11  11        0.03       -8.39      8.39 o 
  -1 -11  11       14.52       -1.53      6.93 o 
   0 -11  11        0.08       -6.80      6.80 o 
   1 -11  11        4.43        4.95     12.91 o 
   2 -11  11        0.83       -2.12      5.16 o 
   3 -11  11        0.07       -6.72      6.72 o 
   4 -11  11        1.19       -5.21      5.21 o 
   5 -11  11        0.27       -0.95      5.52 o 
  -3 -10  11        2.23        5.93      8.71 o 
  -2 -10  11        0.25       -4.05      8.65 o 
  -1 -10  11       24.77       18.95      6.00 o 
   0 -10  11       53.33       53.24      6.49 o 
   1 -10  11        0.59       -6.28      6.28 o 
   2 -10  11        0.35       -5.03      5.03 o 
   3 -10  11        0.73       -3.90      3.90 o 
   4 -10  11        1.10       -4.58      4.88 o 
   5 -10  11        1.96       -5.19      5.19 o 
   6 -10  11        0.01       -5.60      5.60 o 
  -4  -9  11        4.10        3.53      5.86 o 
  -3  -9  11        2.45       -1.49      5.30 o 
  -2  -9  11        3.27        6.25      4.68 o 
  -1  -9  11        0.04        0.23      7.54 o 
   0  -9  11        5.69       -0.25      5.64 o 
   1  -9  11        0.76        4.51      5.41 o 
   2  -9  11        0.34       -7.93      7.93 o 
   3  -9  11        3.44        4.25      4.82 o 
   4  -9  11        1.89        0.12      4.90 o 
   5  -9  11        7.26       -0.34      5.19 o 
   6  -9  11        0.71       -5.77      8.43 o 
  -5  -8  11        9.94        4.61      7.07 o 
  -4  -8  11        0.54       -0.36      5.40 o 
  -3  -8  11       27.94       40.27      5.69 o 
  -2  -8  11       12.40       14.95      4.89 o 
  -1  -8  11       38.84       40.92      4.55 o 
   0  -8  11        4.09        4.24      4.16 o 
   1  -8  11        0.08        1.62      5.03 o 
   2  -8  11        0.04       -1.17      5.21 o 
   3  -8  11        0.00        2.59      5.51 o 
   4  -8  11        0.12       -5.46      5.46 o 
   5  -8  11        1.49        2.02      7.52 o 
   6  -8  11        0.11       -8.32      8.32 o 
  -6  -7  11       19.57        8.36      6.62 o 
  -5  -7  11       11.01        7.30      6.27 o 
  -4  -7  11        4.73       11.32      6.30 o 
  -3  -7  11        5.81       -3.39      4.78 o 
  -2  -7  11       47.12       38.03      5.04 o 
  -1  -7  11       23.20       27.89      4.26 o 
   0  -7  11       50.10       56.57      6.95 o 
   1  -7  11        0.33        0.45      3.14 o 
   2  -7  11        0.02        0.95      4.42 o 
   3  -7  11        1.18       -0.03      3.82 o 
   4  -7  11       44.81       43.29      4.92 o 
   5  -7  11        7.11       -6.89      7.11 o 
   6  -7  11        0.12      -11.48     14.44 o 
  -6  -6  11        8.69       10.56      4.64 o 
  -5  -6  11        6.93       14.14      4.82 o 
  -4  -6  11       57.77       49.16      5.16 o 
  -3  -6  11       24.88       22.83      4.08 o 
  -2  -6  11        0.31        0.73      3.31 o 
  -1  -6  11        1.49        2.21      3.79 o 
   0  -6  11       31.38       33.26      3.82 o 
   1  -6  11        2.84        1.59      3.34 o 
   2  -6  11        0.05        4.69      3.11 o 
   3  -6  11        7.19       12.43      4.33 o 
   4  -6  11        8.77       10.98      4.46 o 
   5  -6  11        6.27       10.68     12.23 o 
   6  -6  11        0.65        2.26      8.60 o 
  -7  -5  11        4.91        3.76      7.13 o 
  -6  -5  11       23.12       20.63      5.22 o 
  -5  -5  11       46.64       59.94      8.94 o 
  -4  -5  11        9.83       10.31      3.45 o 
  -3  -5  11        3.74       -0.36      3.37 o 
  -2  -5  11      146.90      143.09      7.32 o 
  -1  -5  11       72.14       66.43      6.39 o 
   0  -5  11       33.12       28.34      4.43 o 
   1  -5  11        1.04        1.26      3.22 o 
   2  -5  11        1.69       -0.83      3.71 o 
   3  -5  11       34.46       41.34      6.22 o 
   4  -5  11       50.71       42.48      6.00 o 
   5  -5  11        0.03       -6.24     10.03 o 
   6  -5  11        0.57       -2.30     18.37 o 
  -7  -4  11        5.77        1.81      5.13 o 
  -6  -4  11       33.12       30.50      5.06 o 
  -5  -4  11        0.43       -3.81      3.81 o 
  -4  -4  11      102.35      111.52      5.24 o 
  -3  -4  11        8.77        5.97      3.04 o 
  -2  -4  11       42.12       46.59      5.85 o 
  -1  -4  11      144.27      138.39      4.90 o 
   0  -4  11       16.92       23.73      3.05 o 
   1  -4  11        4.98        4.53      3.16 o 
   2  -4  11       22.83       17.83      3.32 o 
   3  -4  11       17.18       31.00      3.70 o 
   4  -4  11       26.51       19.88      6.97 o 
   5  -4  11        4.19        8.71      8.71 o 
   6  -4  11        0.16       -0.11      9.27 o 
  -7  -3  11       61.13       61.54      5.81 o 
  -6  -3  11       10.98        7.20      4.93 o 
  -5  -3  11       73.72       79.61      5.10 o 
  -4  -3  11       54.03       54.11      4.03 o 
  -3  -3  11       65.33       61.01      4.09 o 
  -2  -3  11        9.69        8.25      2.94 o 
  -1  -3  11       34.90       30.95      3.38 o 
   0  -3  11        5.91        9.74      3.14 o 
   1  -3  11        2.02        1.65      2.98 o 
   2  -3  11        4.96       -0.91      3.43 o 
   3  -3  11       15.42       15.60      3.30 o 
   4  -3  11        5.50        6.15      3.93 o 
   5  -3  11        8.25       12.99      5.14 o 
   6  -3  11        0.98        2.32      5.47 o 
  -7  -2  11       10.58        2.13      6.41 o 
  -6  -2  11       59.19       60.00      6.53 o 
  -5  -2  11        5.98       -4.98      7.09 o 
  -4  -2  11       85.25       98.70      4.58 o 
  -3  -2  11      133.64      120.93      5.38 o 
  -2  -2  11       11.91       10.82      3.28 o 
  -1  -2  11      193.00      201.56      5.70 o 
   0  -2  11       90.02       98.77      4.15 o 
   1  -2  11        0.32       -0.78      2.75 o 
   2  -2  11        1.71        0.58      3.36 o 
   3  -2  11      110.40      101.23      5.28 o 
   4  -2  11       22.56       20.34      4.90 o 
   5  -2  11        1.28        2.48      6.43 o 
   6  -2  11        3.28       -3.38     10.30 o 
  -8  -1  11        0.15       -0.93      6.55 o 
  -7  -1  11       46.20       48.11      6.72 o 
  -6  -1  11       63.63       52.74      6.12 o 
  -5  -1  11        0.25        3.06      4.70 o 
  -4  -1  11      114.10      115.53      6.22 o 
  -3  -1  11       56.80       53.72      3.83 o 
  -2  -1  11       11.66        5.17      3.30 o 
  -1  -1  11       22.20       22.62      3.68 o 
   0  -1  11       63.99       65.24      3.52 o 
   1  -1  11        7.39        4.82      2.85 o 
   2  -1  11        0.43       -3.35      3.35 o 
   3  -1  11       19.33        5.63      4.02 o 
   4  -1  11        3.94        4.78      4.89 o 
   5  -1  11        6.92        2.91      6.60 o 
  -8   0  11       19.86       18.16      6.40 o 
  -7   0  11        4.83       -4.69      5.47 o 
  -6   0  11       33.27       34.33      5.52 o 
  -5   0  11       11.65       14.19      8.11 o 
  -4   0  11        1.33        0.38      3.77 o 
  -3   0  11       15.71       15.85      3.95 o 
  -2   0  11       88.59       93.60      4.57 o 
  -1   0  11       10.17        7.07      3.29 o 
   0   0  11       46.08       44.93      2.93 o 
   1   0  11        5.25        4.69      2.74 o 
   2   0  11       21.50       17.88      3.69 o 
   3   0  11        0.51        6.97      5.19 o 
   4   0  11        8.63        9.93      5.16 o 
   5   0  11        2.57      -10.85     10.85 o 
  -7   1  11       14.20        7.02      5.31 o 
  -6   1  11       32.82       29.25      5.18 o 
  -5   1  11        7.30       -1.47      4.50 o 
  -4   1  11       33.73       38.49      4.95 o 
  -3   1  11       14.17       18.47      3.91 o 
  -2   1  11        0.75        4.34      3.67 o 
  -1   1  11        5.49        1.81      3.30 o 
   0   1  11        3.04        2.27      3.69 o 
   1   1  11        0.11        0.27      2.81 o 
   2   1  11       30.02       30.10      4.19 o 
   3   1  11        1.18       -2.54      5.29 o 
   4   1  11        7.05        2.02     11.53 o 
  -7   2  11        5.43       -1.04      4.94 o 
  -6   2  11        0.83       -4.35      4.64 o 
  -5   2  11       16.89       23.76      9.74 o 
  -4   2  11       48.15       47.15      5.59 o 
  -3   2  11        7.27       -4.23      4.23 o 
  -2   2  11       27.76       35.93      4.79 o 
  -1   2  11       31.99       27.67      4.12 o 
   0   2  11        9.86        2.08      6.43 o 
   1   2  11        3.31        0.63      4.63 o 
   2   2  11        4.10        3.07      4.18 o 
   3   2  11        1.36        6.06      5.48 o 
  -7   3  11        1.00       -7.23      7.23 o 
  -6   3  11        3.56        5.18      4.66 o 
  -5   3  11        8.27        0.94      4.47 o 
  -4   3  11        0.76       -3.43      4.31 o 
  -3   3  11       17.30       23.58      4.82 o 
  -2   3  11        0.60       -1.91      4.77 o 
  -1   3  11        7.89       11.57      4.93 o 
   0   3  11        0.41       -4.43      4.43 o 
   1   3  11        0.04       -4.47      4.47 o 
   2   3  11        1.05        2.34      8.33 o 
  -6   4  11        1.69       -9.01     11.16 o 
  -5   4  11        0.12        3.62      4.60 o 
  -4   4  11        6.11        7.27      4.76 o 
  -3   4  11        1.20        4.63      4.77 o 
  -2   4  11        0.31       -4.32      5.04 o 
  -1   4  11        3.34        4.28      7.45 o 
   0   4  11       14.23       10.62      4.98 o 
   1   4  11        0.51        3.69      5.03 o 
  -5   5  11        4.62        5.38     11.49 o 
  -4   5  11        4.43        5.28      5.00 o 
  -3   5  11        1.33       -6.70      6.77 o 
  -2   5  11        2.76        2.02      7.47 o 
  -1   5  11        0.46        4.07      6.21 o 
   1 -12  12        0.41       -6.65      8.42 o 
   2 -12  12        0.00       -5.15     15.94 o 
  -1 -11  12        1.42       -5.99      6.49 o 
   0 -11  12        0.06       -3.80      6.26 o 
   1 -11  12        0.59       -3.24     12.85 o 
   2 -11  12        4.03        5.72      6.73 o 
   3 -11  12        0.08       -5.21      5.21 o 
   4 -11  12        0.00       -6.04      8.31 o 
  -3 -10  12        0.20       -0.72      8.67 o 
  -2 -10  12        1.14        4.74      6.92 o 
  -1 -10  12       10.33        8.40      6.24 o 
   0 -10  12        0.01        0.07      8.60 o 
   1 -10  12        0.01       -5.34      6.62 o 
   2 -10  12        0.34        0.56      6.72 o 
   3 -10  12        0.61       -4.35      8.28 o 
   4 -10  12        0.63      -12.66     12.66 o 
   5 -10  12        1.98        1.06      6.99 o 
  -4  -9  12        0.29       -6.07      6.07 o 
  -3  -9  12        0.99        5.12      5.58 o 
  -2  -9  12       18.52       21.18      5.26 o 
  -1  -9  12        2.17       -3.11      5.80 o 
   0  -9  12        2.62        0.34      9.62 o 
   1  -9  12        0.63       -5.54      5.54 o 
   2  -9  12        2.47       -1.25      6.61 o 
   3  -9  12        0.00       -1.64      6.50 o 
   4  -9  12        5.89        7.19     11.39 o 
   5  -9  12        0.12       -5.22      6.11 o 
  -5  -8  12        3.71        0.40      7.23 o 
  -4  -8  12       16.28       14.74      7.52 o 
  -3  -8  12        4.27        7.19      5.43 o 
  -2  -8  12        2.21        7.63      5.20 o 
  -1  -8  12       30.78       33.28      6.57 o 
   0  -8  12        4.83       13.39      4.56 o 
   1  -8  12        0.02        0.98      5.42 o 
   2  -8  12        0.87        2.60      5.66 o 
   3  -8  12        5.58        3.89      6.38 o 
   4  -8  12        8.15        3.48     10.48 o 
   5  -8  12        0.55       -6.65     21.09 o 
   6  -8  12        0.00        8.42     10.39 o 
  -5  -7  12        0.24       -2.44      9.33 o 
  -4  -7  12        1.59        2.67      7.99 o 
  -3  -7  12        2.31       -0.34      6.50 o 
  -2  -7  12        4.71        0.00      4.83 o 
  -1  -7  12       10.79       11.40      4.76 o 
   0  -7  12        0.06       -1.68      5.72 o 
   1  -7  12        0.05       -0.22      3.48 o 
   2  -7  12        6.32        6.31      4.42 o 
   3  -7  12        5.47        6.80      4.69 o 
   4  -7  12        9.49        6.50     10.21 o 
   5  -7  12        2.13        0.41     14.33 o 
   6  -7  12        0.16      -13.80     15.30 o 
  -6  -6  12       16.88       14.17      6.54 o 
  -5  -6  12        0.37        4.40      4.64 o 
  -4  -6  12       30.41       38.11      5.17 o 
  -3  -6  12       16.81       16.88      4.86 o 
  -2  -6  12       11.33       14.81      5.07 o 
  -1  -6  12       11.94       13.64      4.07 o 
   0  -6  12        6.66        6.86      4.06 o 
   1  -6  12        3.73       -0.58      3.51 o 
   2  -6  12        0.48        1.37      3.56 o 
   3  -6  12        5.68        6.57      4.15 o 
   4  -6  12        0.95       10.85     17.33 o 
   5  -6  12        3.86       -1.04     15.01 o 
   6  -6  12        0.03        4.01     10.13 o 
  -6  -5  12        4.23       -1.26      5.19 o 
  -5  -5  12       12.14        6.86      4.81 o 
  -4  -5  12        0.57       -0.80      3.40 o 
  -3  -5  12        2.30       -0.05      3.46 o 
  -2  -5  12       53.63       56.25      6.75 o 
  -1  -5  12        6.45        6.14      3.68 o 
   0  -5  12        5.61        5.08      3.95 o 
   1  -5  12       11.93       10.26      3.98 o 
   2  -5  12        2.82        4.00      3.49 o 
   3  -5  12       22.44       18.33      4.28 o 
   4  -5  12       24.32       31.87     12.99 o 
   5  -5  12        2.73        9.15     11.69 o 
   6  -5  12        1.39       -0.99      8.77 o 
  -7  -4  12        0.16       -5.32      5.32 o 
  -6  -4  12       33.04       34.76      5.44 o 
  -5  -4  12       22.47       17.59      7.06 o 
  -4  -4  12        0.25       -1.20      3.84 o 
  -3  -4  12        2.85        0.66      5.16 o 
  -2  -4  12        4.40        2.62      3.39 o 
  -1  -4  12        0.98       -2.77      3.08 o 
   0  -4  12        1.91       -3.64      3.64 o 
   1  -4  12        0.04        0.69      4.16 o 
   2  -4  12        2.03        2.50      3.70 o 
   3  -4  12        0.30        0.10      3.72 o 
   4  -4  12       16.38       17.74      6.13 o 
   5  -4  12        0.20        4.87      8.99 o 
  -7  -3  12       25.96       28.75      5.60 o 
  -6  -3  12        0.17       -3.38      4.66 o 
  -5  -3  12       23.78       18.47      4.55 o 
  -4  -3  12       42.51       45.16      4.70 o 
  -3  -3  12       34.42       32.10      3.92 o 
  -2  -3  12       51.94       56.62      4.84 o 
  -1  -3  12       93.68       98.23      4.25 o 
   0  -3  12        0.09        1.63      3.16 o 
   1  -3  12       36.58       39.73      4.23 o 
   2  -3  12       10.98       11.50      4.06 o 
   3  -3  12       24.01       20.88      4.49 o 
   4  -3  12        3.81       10.11      8.18 o 
   5  -3  12        7.29        0.73      6.89 o 
  -7  -2  12       12.27       11.88      6.76 o 
  -6  -2  12       15.42       13.64      6.07 o 
  -5  -2  12       46.35       33.10      5.82 o 
  -4  -2  12        1.64       -3.35      3.99 o 
  -3  -2  12        4.76        7.94      3.63 o 
  -2  -2  12       29.25       36.33      3.97 o 
  -1  -2  12        8.44       16.17      3.05 o 
   0  -2  12        4.27        1.41      3.10 o 
   1  -2  12        1.98       -2.08      3.62 o 
   2  -2  12        0.85       -2.33      3.82 o 
   3  -2  12        0.04       -2.36      4.52 o 
   4  -2  12        0.86       -5.67      5.67 o 
   5  -2  12        2.05        4.08      7.16 o 
  -7  -1  12       15.24       17.12     11.22 o 
  -6  -1  12       14.04       12.00      5.75 o 
  -5  -1  12        8.54       -3.86      5.00 o 
  -4  -1  12        0.40       -2.54      4.62 o 
  -3  -1  12       13.54       12.20      3.92 o 
  -2  -1  12        0.01        2.82      3.60 o 
  -1  -1  12       25.05       25.10      5.65 o 
   0  -1  12       19.41       31.17      3.44 o 
   1  -1  12        0.54        0.58      3.43 o 
   2  -1  12        4.63        8.22     13.17 o 
   3  -1  12        4.50       -2.49      4.45 o 
   4  -1  12        1.11       -4.18      5.88 o 
  -7   0  12        9.93        3.35      6.05 o 
  -6   0  12        1.39       -1.60      5.26 o 
  -5   0  12       44.14       45.65      5.61 o 
  -4   0  12       21.21       23.51      5.10 o 
  -3   0  12        1.29        1.86      4.65 o 
  -2   0  12       49.33       58.88      4.86 o 
  -1   0  12        1.07        1.59      4.10 o 
   0   0  12        2.19        2.35      3.94 o 
   1   0  12        2.75        2.53      3.24 o 
   2   0  12        5.54        9.55      4.39 o 
   3   0  12        1.98       -2.34      5.41 o 
   4   0  12        1.13       -2.32      6.09 o 
  -7   1  12        0.27        3.27      6.74 o 
  -6   1  12       15.63       10.29      5.40 o 
  -5   1  12        8.68        8.50      5.92 o 
  -4   1  12        2.90       -2.07      4.91 o 
  -3   1  12       14.47       16.46      5.17 o 
  -2   1  12       17.73       17.22      4.76 o 
  -1   1  12        0.44       -2.31      3.98 o 
   0   1  12        8.23        8.31      6.42 o 
   1   1  12        0.08       -0.01      5.68 o 
   2   1  12        1.15        1.05      4.32 o 
   3   1  12        5.07       -8.50     15.34 o 
  -6   2  12        5.63        1.74      5.13 o 
  -5   2  12        0.29       -5.09      5.09 o 
  -4   2  12        1.47       -4.62      4.62 o 
  -3   2  12       18.27       16.86      4.92 o 
  -2   2  12        5.63       -3.30      5.04 o 
  -1   2  12        0.31       -2.66      6.41 o 
   0   2  12        5.55        6.46      4.50 o 
   1   2  12        3.01        0.88      4.80 o 
   2   2  12        0.03       -1.76      6.60 o 
  -6   3  12        3.82       -2.38      5.13 o 
  -5   3  12       11.35       13.34      6.55 o 
  -4   3  12        0.13       -2.95      4.74 o 
  -3   3  12        8.14        2.69      8.06 o 
  -2   3  12        5.45       -0.04      5.08 o 
  -1   3  12        0.19       -5.90      5.90 o 
   0   3  12       21.43       19.95      5.13 o 
   1   3  12        2.51       -7.68      7.68 o 
  -4   4  12        0.51       -1.06      5.15 o 
  -3   4  12        7.01       12.94      6.00 o 
  -2   4  12        0.09       -2.76      5.56 o 
  -1   4  12        2.47       -2.25      8.11 o 
   0 -11  13        1.29       -3.80      6.50 o 
   1 -11  13        2.19       -3.50     14.24 o 
   2 -11  13        0.45       -5.69      7.20 o 
   3 -11  13        0.66       -1.32      6.96 o 
  -2 -10  13        1.80        6.75      7.44 o 
  -1 -10  13        0.89       -0.14      7.28 o 
   0 -10  13        6.89       10.19      6.57 o 
   1 -10  13        0.21       -1.46      6.25 o 
   2 -10  13        0.02        7.79      9.79 o 
   3 -10  13        0.44       13.95      7.32 o 
   4 -10  13        0.06        0.39     12.37 o 
  -3  -9  13        0.51       -0.45      5.73 o 
  -2  -9  13        0.70       -0.46      5.23 o 
  -1  -9  13        0.52       -6.80      6.80 o 
   0  -9  13        1.25        2.54      6.58 o 
   1  -9  13       10.60        5.72      6.03 o 
   2  -9  13        0.01       -3.41     13.93 o 
   3  -9  13        0.22        2.28      7.00 o 
   4  -9  13        1.13       19.97     11.70 o 
  -4  -8  13        0.74       -0.96      7.53 o 
  -3  -8  13        1.48       -5.57      5.57 o 
  -2  -8  13        2.02        1.24      5.19 o 
  -1  -8  13        0.79       -5.78      5.78 o 
   0  -8  13        4.92        8.27      5.30 o 
   1  -8  13       16.19       17.79      5.89 o 
   2  -8  13        0.33        6.01      9.81 o 
   3  -8  13        0.24        4.21      6.49 o 
   4  -8  13        1.32       10.31     11.00 o 
   5  -8  13        1.00       13.26     11.43 o 
  -5  -7  13       15.37       23.13      6.75 o 
  -4  -7  13        0.73        3.67      9.58 o 
  -3  -7  13        4.04        5.29      6.96 o 
  -2  -7  13        2.75        9.53      5.32 o 
  -1  -7  13       17.77       11.92      5.09 o 
   0  -7  13       24.46       20.34      5.44 o 
   1  -7  13        9.26        5.21      4.13 o 
   2  -7  13        3.29        6.52      4.81 o 
   3  -7  13        0.48        0.33      5.71 o 
   4  -7  13        2.79       11.30      7.58 o 
   5  -7  13        5.92       18.43     11.53 o 
  -5  -6  13        5.50        8.55      6.29 o 
  -4  -6  13        0.05       -4.01      8.53 o 
  -3  -6  13        3.76       -0.70      4.37 o 
  -2  -6  13        0.18       -2.85      5.11 o 
  -1  -6  13        6.73        7.94      4.27 o 
   0  -6  13       14.70       13.61      4.55 o 
   1  -6  13       10.32        3.28      4.18 o 
   2  -6  13        1.27        3.69      4.99 o 
   3  -6  13        1.65       -5.01      5.36 o 
   4  -6  13        3.44       18.49      7.28 o 
   5  -6  13        3.50       18.32      7.46 o 
  -6  -5  13       10.26        5.91      5.61 o 
  -5  -5  13        7.30        8.44      5.22 o 
  -4  -5  13       12.86       13.54      4.95 o 
  -3  -5  13        2.16        0.58      6.87 o 
  -2  -5  13        0.44        0.80      3.59 o 
  -1  -5  13        0.84        3.69      4.50 o 
   0  -5  13        6.33        8.31      4.39 o 
   1  -5  13        0.10       -1.16      4.22 o 
   2  -5  13        0.06       -4.81      4.81 o 
   3  -5  13        0.38        2.07      6.50 o 
   4  -5  13       12.20       29.27      6.94 o 
   5  -5  13        0.07        0.73     11.36 o 
  -6  -4  13        6.41       -0.94      8.72 o 
  -5  -4  13       14.32       13.14      5.02 o 
  -4  -4  13        0.18       -4.46      4.46 o 
  -3  -4  13       22.29       26.41      4.79 o 
  -2  -4  13        3.06       -1.07      3.31 o 
  -1  -4  13        4.15        0.87      3.30 o 
   0  -4  13       43.75       36.88      4.46 o 
   1  -4  13        0.84       -0.68      4.51 o 
   2  -4  13        0.60       -2.88      4.79 o 
   3  -4  13       14.85        5.91      5.00 o 
   4  -4  13        3.96       -4.05      8.83 o 
   5  -4  13        2.12        6.94      9.67 o 
  -6  -3  13       15.87        6.25      5.21 o 
  -5  -3  13        1.11       -3.11      4.61 o 
  -4  -3  13        1.61       -0.81      4.35 o 
  -3  -3  13       46.04       46.66      5.18 o 
  -2  -3  13        5.46        0.13      4.18 o 
  -1  -3  13        1.38        0.94      3.42 o 
   0  -3  13        0.62        7.20      3.66 o 
   1  -3  13       14.42       20.11      5.74 o 
   2  -3  13        1.73       -2.86      4.52 o 
   3  -3  13        2.79        6.23      6.64 o 
   4  -3  13        0.01        3.21      8.54 o 
  -6  -2  13        0.01       -6.31      7.07 o 
  -5  -2  13       15.44       17.11      5.85 o 
  -4  -2  13        2.56        2.55      4.33 o 
  -3  -2  13       20.48       22.31      4.52 o 
  -2  -2  13        0.91       -5.23      5.23 o 
  -1  -2  13       12.06       10.53      4.35 o 
   0  -2  13       25.11       24.73      4.42 o 
   1  -2  13        7.53        5.17      4.26 o 
   2  -2  13        0.59       -3.62      5.40 o 
   3  -2  13        0.00       -4.59      4.86 o 
   4  -2  13        0.05        6.70      6.44 o 
  -6  -1  13       14.96        7.90      9.48 o 
  -5  -1  13       11.50        2.87      5.46 o 
  -4  -1  13        1.22       -2.10      8.83 o 
  -3  -1  13       10.25       12.18      4.37 o 
  -2  -1  13       14.37       18.84      4.78 o 
  -1  -1  13        4.14        6.70      8.03 o 
   0  -1  13        0.08        0.27      3.15 o 
   1  -1  13        7.05        5.92      4.26 o 
   2  -1  13        1.05       -2.27      5.36 o 
   3  -1  13        0.88        0.22      5.88 o 
  -6   0  13        0.51       -3.59      5.76 o 
  -5   0  13        5.69       -1.91     10.35 o 
  -4   0  13       26.36       31.74      7.12 o 
  -3   0  13        4.36        4.35      5.22 o 
  -2   0  13        0.04        1.81      4.49 o 
  -1   0  13       10.91        0.01      4.55 o 
   0   0  13        0.73       -4.69      4.69 o 
   1   0  13        0.18       -3.56      3.56 o 
   2   0  13        0.07       -2.12      6.34 o 
   3   0  13        0.35       -6.80      7.66 o 
  -6   1  13        0.55        5.13      5.72 o 
  -5   1  13        6.90       10.39      5.84 o 
  -4   1  13        0.21        0.47      5.52 o 
  -3   1  13        0.53        1.84      9.04 o 
  -2   1  13       10.95       13.83      5.18 o 
  -1   1  13        0.26       -4.30      4.30 o 
   0   1  13        0.20       -4.28      4.54 o 
   1   1  13        1.68        2.41     10.84 o 
   2   1  13        1.04       -8.87      9.69 o 
  -5   2  13        0.10        4.66      6.41 o 
  -4   2  13        0.65        2.68      5.60 o 
  -3   2  13        5.06        0.88      5.86 o 
  -2   2  13        0.40        0.93      5.33 o 
  -1   2  13        0.88       -4.41      4.73 o 
   0   2  13        2.91       -6.07      7.15 o 
  -4   3  13        2.94       -0.45      7.16 o 
  -3   3  13        0.68        1.56      5.67 o 
  -2   3  13        2.47       -1.80      5.76 o 
  -1 -10  14        0.99       -5.77      7.76 o 
   0 -10  14        1.49        3.23      7.47 o 
   1 -10  14        2.67        0.15      8.88 o 
   2 -10  14        0.12        6.49      6.65 o 
  -2  -9  14        0.57        0.23      5.63 o 
  -1  -9  14        0.39        2.94      7.47 o 
   0  -9  14        5.84       12.03      7.54 o 
   1  -9  14        0.33        8.29     10.80 o 
   2  -9  14        0.43        1.82      7.14 o 
   3  -9  14        1.08       10.51      6.46 o 
  -3  -8  14        1.89        5.19      7.71 o 
  -2  -8  14        3.01        4.71      5.54 o 
  -1  -8  14        0.07        2.47      5.49 o 
   0  -8  14        0.07       -3.57      5.54 o 
   1  -8  14        0.56       -1.76     15.23 o 
   2  -8  14        0.33        2.88      7.05 o 
   3  -8  14        0.27        7.06      6.26 o 
   4  -8  14        0.14       20.54      8.28 o 
  -4  -7  14        1.28        5.38      6.89 o 
  -3  -7  14        0.09        4.97      6.99 o 
  -2  -7  14        1.87        7.05      6.82 o 
  -1  -7  14        0.11        3.24      5.40 o 
   0  -7  14        3.12        2.63      5.52 o 
   1  -7  14        0.66       -5.08      5.08 o 
   2  -7  14        0.14       -2.43      9.19 o 
   3  -7  14        0.13       11.80      6.00 o 
   4  -7  14        1.12       22.16      8.02 o 
  -4  -6  14        0.02       -3.79      8.42 o 
  -3  -6  14        0.58        0.40      8.22 o 
  -2  -6  14        0.39       -6.28      6.28 o 
  -1  -6  14        4.56       12.58      6.43 o 
   0  -6  14        8.31       10.46      5.37 o 
   1  -6  14        0.03        1.38      5.14 o 
   2  -6  14        0.00        4.68      5.27 o 
   3  -6  14        2.92       -1.44     11.15 o 
   4  -6  14        0.08       -6.68     10.28 o 
  -5  -5  14        0.14       -5.32      5.32 o 
  -4  -5  14        1.48        1.91      5.10 o 
  -3  -5  14       21.13       25.97      6.58 o 
  -2  -5  14        3.69        2.61      4.55 o 
  -1  -5  14        4.21       -4.33      5.86 o 
   0  -5  14        6.57        9.73      6.28 o 
   1  -5  14        0.00        0.92      5.03 o 
   2  -5  14        0.16       -1.58      5.13 o 
   3  -5  14        0.12       -4.11      6.86 o 
   4  -5  14        3.28       20.49     10.27 o 
  -5  -4  14        7.87        1.72      5.18 o 
  -4  -4  14        0.77       -0.05      4.83 o 
  -3  -4  14       24.61       26.70      5.28 o 
  -2  -4  14        6.09       12.86      3.64 o 
  -1  -4  14        3.45        4.83      4.27 o 
   0  -4  14        4.08        2.21      5.74 o 
   1  -4  14        0.14       -0.36      5.76 o 
   2  -4  14        0.29        3.71      5.02 o 
   3  -4  14        2.51       -5.39     10.83 o 
  -5  -3  14        0.92        5.78      5.10 o 
  -4  -3  14       14.29        8.73      4.95 o 
  -3  -3  14        1.86        4.38      4.78 o 
  -2  -3  14        0.46        0.05      4.70 o 
  -1  -3  14        0.72        7.00      3.55 o 
   0  -3  14        1.10        5.70      5.35 o 
   1  -3  14        1.49       -1.72      6.34 o 
   2  -3  14        0.05        5.35      5.96 o 
   3  -3  14        0.44        1.95      5.25 o 
  -5  -2  14        2.60        2.12      5.93 o 
  -4  -2  14       38.54       33.68      5.30 o 
  -3  -2  14        0.62        4.23      4.74 o 
  -2  -2  14        0.43       -3.12      4.59 o 
  -1  -2  14       14.45       14.48      4.98 o 
   0  -2  14        0.69       -0.69      3.63 o 
   1  -2  14        1.14        5.27      5.37 o 
   2  -2  14        4.32        1.47      5.79 o 
   3  -2  14        0.00       -4.02      5.12 o 
  -5  -1  14        1.38       -5.93      5.93 o 
  -4  -1  14        2.67       -1.59      5.68 o 
  -3  -1  14        2.45        1.16      6.38 o 
  -2  -1  14        4.28        0.27      4.75 o 
  -1  -1  14        0.23       -2.79      4.91 o 
   0  -1  14        0.65       -3.05      4.90 o 
   1  -1  14        1.39        0.96      4.33 o 
   2  -1  14        1.76        1.76      5.78 o 
  -5   0  14        5.14        8.78      6.36 o 
  -4   0  14        2.54       -4.46      9.06 o 
  -3   0  14        0.31        6.76      5.69 o 
  -2   0  14        3.45       -1.74      4.93 o 
  -1   0  14        2.83        1.26      5.09 o 
   0   0  14        0.05       -5.07      5.07 o 
   1   0  14        1.66        1.10      6.93 o 
  -4   1  14        3.89       10.34      6.31 o 
  -3   1  14        1.70        7.79      6.19 o 
  -2   1  14        9.19       10.41      5.32 o 
  -1   1  14        0.86        3.72      5.40 o 
   0   1  14        0.15       -4.93      4.93 o 
   0  -9  15        0.14        1.70      7.34 o 
   1  -9  15        3.30        7.10      7.74 o 
  -2  -8  15        4.75       14.08      7.52 o 
  -1  -8  15        0.35       -5.26      5.89 o 
   0  -8  15        0.13        6.24      5.67 o 
   1  -8  15        2.68        9.35      7.99 o 
   2  -8  15        1.27        1.72      7.86 o 
  -3  -7  15        1.42        1.73      7.06 o 
  -2  -7  15        0.94       -4.59      6.74 o 
  -1  -7  15        0.55       -0.71      5.67 o 
   0  -7  15        1.41        3.12      5.56 o 
   1  -7  15        0.05       -5.06      7.30 o 
   2  -7  15        0.15        3.38      7.49 o 
  -3  -6  15        7.73       16.61     12.31 o 
  -2  -6  15        2.41       10.04      6.60 o 
  -1  -6  15        0.58        3.65      6.61 o 
   0  -6  15        2.87        8.27      5.48 o 
   1  -6  15        0.78        5.62      5.51 o 
   2  -6  15        0.38        3.29      8.62 o 
   3  -6  15        0.47       18.35     10.74 o 
  -4  -5  15        4.21       -4.88      5.56 o 
  -3  -5  15        0.87       -3.93      6.58 o 
  -2  -5  15        0.09       -0.21      4.45 o 
  -1  -5  15        2.13        0.64      6.15 o 
   0  -5  15        0.88        2.22      6.81 o 
   1  -5  15        0.73       -1.69      5.23 o 
   2  -5  15        0.34        0.92      5.51 o 
  -4  -4  15        1.69       -1.41      5.34 o 
  -3  -4  15        1.89       -5.07      5.07 o 
  -2  -4  15        2.15        4.04      5.08 o 
  -1  -4  15        0.86       -3.80      8.98 o 
   0  -4  15        2.70        8.04      9.43 o 
   1  -4  15        0.61        5.50      6.06 o 
   2  -4  15        0.01       -5.26      5.26 o 
  -4  -3  15        0.67       -0.79      5.30 o 
  -3  -3  15        1.01        6.09      5.16 o 
  -2  -3  15        0.16        4.53      4.99 o 
  -1  -3  15        0.04       -1.38      8.24 o 
   0  -3  15        2.34        2.90      4.60 o 
   1  -3  15        1.51       -4.73      8.79 o 
   2  -3  15        2.48       15.81      8.50 o 
  -4  -2  15       14.20        4.34      6.72 o 
  -3  -2  15        7.96        9.70      5.33 o 
  -2  -2  15        0.40       -4.83      4.83 o 
  -1  -2  15        0.74       -1.78      5.50 o 
   0  -2  15        2.82       -2.35      6.70 o 
   1  -2  15        0.00        2.31      6.79 o 
  -3  -1  15        0.44        0.12      5.28 o 
  -2  -1  15        0.30        7.52      5.29 o 
  -1  -1  15        0.22        4.60      5.44 o 
   0  -1  15        0.56        2.47      6.94 o 
  -1  -6  16        0.44        6.77      6.79 o 
   0  -6  16        0.20       -2.56      6.89 o 
  -2  -5  16        0.01       10.65      5.81 o 
  -1  -5  16        2.18       10.08      6.24 o 
   0  -5  16        1.90       15.26      6.62 o 
  -1  -4  16        1.41        0.55      4.31 o 
                                                 
